# Supplementary material for: USP14 promotes tryptophan metabolism and immune suppression by stabilizing IDO1 in colorectal cancer
Source: Nat Commun. 2022 Sep 26;13:5644. doi: 10.1038/s41467-022-33285-x (PMC9513055; doi:10.1038/s41467-022-33285-x)
Supplement: Supplementary file 4 — Supplementary Data 1 [file 41467_2022_33285_MOESM4_ESM.xlsx]

## Sheet: Supplementary Data 1
The Mass spectrometry results of HCT116 and SW480 cells
Protein Group	Protein ID	Accession	-10lgP	Coverage (%)	Coverage (%) HCT116	Coverage (%) SW480	Area HCT116	Area SW480	#Peptides	#Unique	#Spec HCT116	#Spec SW480	PTM	Avg. Mass	Description
2	1	P14902	297.18	80	75	77	10400000000	7930000000	63	57	129	138	Carbamidomethylation; Acetylation (Protein N-term); Deamidation (NQ); Oxidation (M); Pyro-glu from E; Pyro-glu from Q	45326	Indoleamine 2 3-dioxygenase 1 OS=Homo sapiens GN=IDO1 PE=1 SV=1
159	149	P12277	196.39	61	61	35	9060000000	43000000	19	15	28	13	Carbamidomethylation; Deamidation (NQ); Oxidation (M)	42644	Creatine kinase B-type OS=Homo sapiens GN=CKB PE=1 SV=1
158	1697	A0A0A0MS14	108.96	9	9	9	6440000000	5680000000	7	7	16	25	Carbamidomethylation; Oxidation (M)	13508	Immunoglobulin heavy variable 1-45 OS=Homo sapiens GN=IGHV1-45 PE=3 SV=1
43	1222	P01861	72.26	13	10	13	5690000000	10400000000	4	2	37	54	Carbamidomethylation; Deamidation (NQ)	35941	Immunoglobulin heavy constant gamma 4 OS=Homo sapiens GN=IGHG4 PE=1 SV=1
7	13	Q00839	298.42	46	44	45	2700000000	2980000000	63	53	87	111	Carbamidomethylation; Deamidation (NQ); Oxidation (M); Pyro-glu from Q	90585	Heterogeneous nuclear ribonucleoprotein U OS=Homo sapiens GN=HNRNPU PE=1 SV=6
48	266	P62269	190.64	68	68	68	2500000000	1730000000	25	23	42	45	Acetylation (Protein N-term); Deamidation (NQ); Oxidation (M)	17719	40S ribosomal protein S18 OS=Homo sapiens GN=RPS18 PE=1 SV=3
156	725	|TRYP_PIG	149.71	32	32	32	2060000000	2180000000	14	14	18	23	Carbamidomethylation; Deamidation (NQ)	24409	SWISS-PROT:#CONTAM#P00761|TRYP_PIG Trypsin - Sus scrofa (Pig).
13	5	P14618	288.21	72	72	71	1660000000	992000000	40	36	76	61	Carbamidomethylation; Acetylation (Protein N-term); Deamidation (NQ); Oxidation (M); Pyro-glu from Q	57937	Pyruvate kinase PKM OS=Homo sapiens GN=PKM PE=1 SV=4
19	109	P04406	252.69	73	73	73	1640000000	1390000000	31	30	65	59	Carbamidomethylation; Deamidation (NQ); Oxidation (M); Pyro-glu from Q	36053	Glyceraldehyde-3-phosphate dehydrogenase OS=Homo sapiens GN=GAPDH PE=1 SV=3
4	6	P07900	308.25	67	63	59	1320000000	769000000	65	33	130	91	Carbamidomethylation; Deamidation (NQ); Oxidation (M)	84660	Heat shock protein HSP 90-alpha OS=Homo sapiens GN=HSP90AA1 PE=1 SV=5
11	4	P06733	273.8	73	69	72	1280000000	1200000000	36	30	76	77	Carbamidomethylation; Deamidation (NQ); Oxidation (M); Pyro-glu from E	47169	Alpha-enolase OS=Homo sapiens GN=ENO1 PE=1 SV=2
9	3	P10809	305.07	75	72	70	1270000000	1140000000	49	43	83	89	Carbamidomethylation; Deamidation (NQ); Oxidation (M); Pyro-glu from Q	61055	60 kDa heat shock protein mitochondrial OS=Homo sapiens GN=HSPD1 PE=1 SV=2
23	33	P11021	271.19	61	49	59	1230000000	752000000	42	36	62	55	Carbamidomethylation; Deamidation (NQ); Oxidation (M)	72333	78 kDa glucose-regulated protein OS=Homo sapiens GN=HSPA5 PE=1 SV=2
10	12	P11142	285.7	58	55	54	1150000000	993000000	46	31	78	75	Carbamidomethylation; Deamidation (NQ); Oxidation (M)	70898	Heat shock cognate 71 kDa protein OS=Homo sapiens GN=HSPA8 PE=1 SV=1
14	8	P13639	290.08	65	63	56	996000000	562000000	52	47	81	55	Carbamidomethylation; Deamidation (NQ); Oxidation (M); Pyro-glu from Q	95338	Elongation factor 2 OS=Homo sapiens GN=EEF2 PE=1 SV=4
108	346	P39019	174.85	61	61	60	982000000	506000000	13	12	29	24	Deamidation (NQ); Oxidation (M)	16060	40S ribosomal protein S19 OS=Homo sapiens GN=RPS19 PE=1 SV=2
15	32	P68104	282.36	64	62	60	949000000	899000000	41	23	63	71	Carbamidomethylation; Deamidation (NQ); Oxidation (M); Pyro-glu from Q	50141	Elongation factor 1-alpha 1 OS=Homo sapiens GN=EEF1A1 PE=1 SV=1
3	16	P08238	309.51	71	69	66	883000000	425000000	69	21	132	96	Carbamidomethylation; Deamidation (NQ); Oxidation (M)	83264	Heat shock protein HSP 90-beta OS=Homo sapiens GN=HSP90AB1 PE=1 SV=4
59	10	P35527	258.86	60	58	45	715000000	146000000	30	27	50	28	Carbamidomethylation; Deamidation (NQ); Oxidation (M)	62064	Keratin type I cytoskeletal 9 OS=Homo sapiens GN=KRT9 PE=1 SV=3
21	24	P49327	314.66	38	36	21	669000000	125000000	70	67	84	37	Carbamidomethylation; Acetylation (Protein N-term); Deamidation (NQ); Oxidation (M)	273424	Fatty acid synthase OS=Homo sapiens GN=FASN PE=1 SV=3
45	80	P15311	255.68	57	57	43	665000000	54200000	40	26	62	27	Carbamidomethylation; Deamidation (NQ); Pyro-glu from Q	69413	Ezrin OS=Homo sapiens GN=EZR PE=1 SV=4
109	217	Q06830	206.82	67	67	59	654000000	260000000	20	12	31	22	Carbamidomethylation; Oxidation (M); Pyro-glu from Q	22110	Peroxiredoxin-1 OS=Homo sapiens GN=PRDX1 PE=1 SV=1
62	91	P04075	235.59	77	67	73	586000000	338000000	26	19	41	36	Carbamidomethylation; Deamidation (NQ); Pyro-glu from Q	39420	Fructose-bisphosphate aldolase A OS=Homo sapiens GN=ALDOA PE=1 SV=2
94	121	P60174	230.15	74	74	57	579000000	538000000	18	18	30	26	Carbamidomethylation; Deamidation (NQ); Pyro-glu from Q	30791	Triosephosphate isomerase OS=Homo sapiens GN=TPI1 PE=1 SV=3
93	138	P63104	217.84	75	70	56	577000000	191000000	25	13	31	25	Carbamidomethylation; Acetylation (Protein N-term); Oxidation (M)	27745	14-3-3 protein zeta/delta OS=Homo sapiens GN=YWHAZ PE=1 SV=1
75	169	Q8ND56	220.13	44	41	38	569000000	495000000	22	21	34	33	Carbamidomethylation; Acetylation (Protein N-term); Deamidation (NQ)	50530	Protein LSM14 homolog A OS=Homo sapiens GN=LSM14A PE=1 SV=3
138	295	P46782	177.45	49	49	42	561000000	388000000	14	14	28	18	Carbamidomethylation; Acetylation (Protein N-term); Deamidation (NQ); Oxidation (M)	22876	40S ribosomal protein S5 OS=Homo sapiens GN=RPS5 PE=1 SV=4
17	20	P78347	284.4	60	57	54	555000000	553000000	53	48	64	62	Carbamidomethylation; Acetylation (Protein N-term); Deamidation (NQ); Pyro-glu from E	112416	General transcription factor II-I OS=Homo sapiens GN=GTF2I PE=1 SV=2
175	66	P04083	238.18	75	75	0	541000000		25	25	38	0	Carbamidomethylation; Acetylation (Protein N-term)	38714	Annexin A1 OS=Homo sapiens GN=ANXA1 PE=1 SV=2
52	77	Q9Y2W1	247.08	37	37	30	538000000	173000000	35	33	53	29	Deamidation (NQ); Oxidation (M)	108666	Thyroid hormone receptor-associated protein 3 OS=Homo sapiens GN=THRAP3 PE=1 SV=2
74	261	P62937	222.62	81	72	81	531000000	573000000	19	15	31	38	Carbamidomethylation; Acetylation (Protein N-term); Deamidation (NQ); Oxidation (M)	18012	Peptidyl-prolyl cis-trans isomerase A OS=Homo sapiens GN=PPIA PE=1 SV=2
40	64	P19338	262.66	36	35	35	526000000	519000000	35	31	48	49	Deamidation (NQ)	76615	Nucleolin OS=Homo sapiens GN=NCL PE=1 SV=3
256	679	P84090	167.35	60	59	60	509000000	222000000	8	8	15	11	Carbamidomethylation; Acetylation (Protein N-term)	12259	Enhancer of rudimentary homolog OS=Homo sapiens GN=ERH PE=1 SV=1
80	116	P07195	219.55	56	50	48	504000000	472000000	21	18	32	31	Carbamidomethylation	36639	L-lactate dehydrogenase B chain OS=Homo sapiens GN=LDHB PE=1 SV=2
12	7	P55072	282.53	66	63	62	495000000	597000000	46	43	65	76	Carbamidomethylation; Acetylation (Protein N-term); Deamidation (NQ); Oxidation (M); Pyro-glu from Q	89322	Transitional endoplasmic reticulum ATPase OS=Homo sapiens GN=VCP PE=1 SV=4
85	74	P07237	248.46	60	60	31	489000000	53900000	31	30	44	15	Carbamidomethylation; Deamidation (NQ)	57116	Protein disulfide-isomerase OS=Homo sapiens GN=P4HB PE=1 SV=3
37	153	P09651	244.73	49	49	49	460000000	394000000	26	20	53	48	Carbamidomethylation; Deamidation (NQ); Oxidation (M)	38747	Heterogeneous nuclear ribonucleoprotein A1 OS=Homo sapiens GN=HNRNPA1 PE=1 SV=5
16	58	P05787	261.92	67	66	59	452000000	172000000	48	13	78	53	Deamidation (NQ); Oxidation (M)	53704	Keratin type II cytoskeletal 8 OS=Homo sapiens GN=KRT8 PE=1 SV=7
47	30	P27694	263.44	70	61	60	439000000	203000000	40	35	53	35	Carbamidomethylation; Acetylation (Protein N-term); Deamidation (NQ); Oxidation (M)	68138	Replication protein A 70 kDa DNA-binding subunit OS=Homo sapiens GN=RPA1 PE=1 SV=2
218	470	P62805	173.19	60	60	59	439000000	503000000	12	12	14	17	Oxidation (M)	11367	Histone H4 OS=Homo sapiens GN=HIST1H4A PE=1 SV=2
18	40	P04264	275.26	55	51	45	438000000	226000000	49	25	70	55	Carbamidomethylation; Deamidation (NQ); Oxidation (M); Pyro-glu from Q	66039	Keratin type II cytoskeletal 1 OS=Homo sapiens GN=KRT1 PE=1 SV=6
30	49	P13010	262.27	65	52	56	436000000	249000000	42	39	56	50	Carbamidomethylation; Deamidation (NQ); Oxidation (M)	82705	X-ray repair cross-complementing protein 5 OS=Homo sapiens GN=XRCC5 PE=1 SV=3
196	538	Q9Y3Y2	167.72	35	31	30	423000000	219000000	10	10	17	18	Oxidation (M)	26397	Chromatin target of PRMT1 protein OS=Homo sapiens GN=CHTOP PE=1 SV=2
38	39	P14625	265.58	56	53	37	415000000	155000000	44	38	64	37	Carbamidomethylation; Deamidation (NQ); Oxidation (M)	92469	Endoplasmin OS=Homo sapiens GN=HSP90B1 PE=1 SV=1
63	124	P22626	234.57	55	54	53	372000000	393000000	22	16	40	36	Carbamidomethylation; Deamidation (NQ); Oxidation (M)	37430	Heterogeneous nuclear ribonucleoproteins A2/B1 OS=Homo sapiens GN=HNRNPA2B1 PE=1 SV=2
26	46	P05783	261.78	74	67	69	362000000	306000000	38	23	54	55	Acetylation (Protein N-term); Deamidation (NQ); Oxidation (M); Pyro-glu from Q	48058	Keratin type I cytoskeletal 18 OS=Homo sapiens GN=KRT18 PE=1 SV=2
95	145	P15880	202.62	57	55	51	359000000	218000000	21	21	29	27	Carbamidomethylation; Oxidation (M)	31324	40S ribosomal protein S2 OS=Homo sapiens GN=RPS2 PE=1 SV=2
53	19	P00558	260.44	72	59	72	353000000	541000000	29	27	37	45	Carbamidomethylation; Deamidation (NQ); Oxidation (M)	44615	Phosphoglycerate kinase 1 OS=Homo sapiens GN=PGK1 PE=1 SV=3
103	65	Q02952	262.71	39	38	1	352000000		42	40	53	2	Carbamidomethylation	191480	A-kinase anchor protein 12 OS=Homo sapiens GN=AKAP12 PE=1 SV=4
57	110	P00338	220.86	60	58	56	350000000	606000000	27	22	33	46	Carbamidomethylation; Acetylation (Protein N-term); Deamidation (NQ)	36689	L-lactate dehydrogenase A chain OS=Homo sapiens GN=LDHA PE=1 SV=2
100	67	P06576	225.92	64	62	51	348000000	139000000	20	20	34	21	Deamidation (NQ); Oxidation (M); Pyro-glu from Q	56560	ATP synthase subunit beta mitochondrial OS=Homo sapiens GN=ATP5B PE=1 SV=3
125	118	P23396	207.12	83	73	76	341000000	250000000	20	20	26	23	Carbamidomethylation; Acetylation (Protein N-term); Deamidation (NQ)	26688	40S ribosomal protein S3 OS=Homo sapiens GN=RPS3 PE=1 SV=2
8	23	P35579	318.58	47	42	41	334000000	236000000	81	60	91	85	Carbamidomethylation; Deamidation (NQ); Pyro-glu from Q	226530	Myosin-9 OS=Homo sapiens GN=MYH9 PE=1 SV=4
98	353	P35637	225.59	25	24	25	334000000	362000000	17	12	24	31	Carbamidomethylation; Oxidation (M)	53426	RNA-binding protein FUS OS=Homo sapiens GN=FUS PE=1 SV=1
56	253	P06748	246.03	62	49	62	329000000	593000000	24	19	35	45	Carbamidomethylation; Acetylation (Protein N-term); Deamidation (NQ); Oxidation (M)	32575	Nucleophosmin OS=Homo sapiens GN=NPM1 PE=1 SV=2
65	55	P29401	238.97	52	51	44	329000000	196000000	28	26	41	35	Carbamidomethylation; Acetylation (Protein N-term); Deamidation (NQ); Oxidation (M)	67878	Transketolase OS=Homo sapiens GN=TKT PE=1 SV=3
77	69	Q9NYF8	231.97	38	37	27	327000000	106000000	31	28	42	22	Carbamidomethylation; Oxidation (M)	106122	Bcl-2-associated transcription factor 1 OS=Homo sapiens GN=BCLAF1 PE=1 SV=2
58	42	P38646	249.06	49	42	44	322000000	160000000	33	30	43	36	Carbamidomethylation; Deamidation (NQ); Oxidation (M)	73681	Stress-70 protein mitochondrial OS=Homo sapiens GN=HSPA9 PE=1 SV=2
44	213	P68133	213.53	35	35	35	320000000	234000000	30	1	44	46	Deamidation (NQ); Oxidation (M)	42051	Actin alpha skeletal muscle OS=Homo sapiens GN=ACTA1 PE=1 SV=1
44	214	P68032	213.53	35	35	35	320000000	234000000	30	1	44	46	Deamidation (NQ); Oxidation (M)	42019	Actin alpha cardiac muscle 1 OS=Homo sapiens GN=ACTC1 PE=1 SV=1
91	150	P62701	202.58	63	63	58	314000000	184000000	21	21	31	26	Carbamidomethylation; Deamidation (NQ); Oxidation (M)	29598	40S ribosomal protein S4 X isoform OS=Homo sapiens GN=RPS4X PE=1 SV=2
79	62	P02545	243.51	55	53	30	312000000	74100000	35	31	42	21	Carbamidomethylation; Oxidation (M)	74140	Prelamin-A/C OS=Homo sapiens GN=LMNA PE=1 SV=1
187	122	P36551	221.06	52	52	3	309000000	736000	22	22	35	1	Carbamidomethylation	50152	Oxygen-dependent coproporphyrinogen-III oxidase mitochondrial OS=Homo sapiens GN=CPOX PE=1 SV=3
55	36	P12956	245.34	57	50	52	305000000	202000000	33	30	38	42	Carbamidomethylation; Acetylation (Protein N-term)	69843	X-ray repair cross-complementing protein 6 OS=Homo sapiens GN=XRCC6 PE=1 SV=2
161	280	Q92804	218.61	36	36	19	299000000	46700000	17	11	27	13	Carbamidomethylation; Deamidation (NQ); Oxidation (M)	61830	TATA-binding protein-associated factor 2N OS=Homo sapiens GN=TAF15 PE=1 SV=1
168	106	P19474	208.18	47	47	31	294000000	73100000	20	20	25	14	Carbamidomethylation	54170	E3 ubiquitin-protein ligase TRIM21 OS=Homo sapiens GN=TRIM21 PE=1 SV=1
128	146	P27797	203.16	60	56	51	289000000	175000000	18	16	25	23	Carbamidomethylation; Deamidation (NQ)	48142	Calreticulin OS=Homo sapiens GN=CALR PE=1 SV=1
82	73	P30101	246.02	63	55	56	272000000	206000000	27	27	30	31	Carbamidomethylation	56782	Protein disulfide-isomerase A3 OS=Homo sapiens GN=PDIA3 PE=1 SV=4
134	114	P40926	219.34	55	55	50	271000000	317000000	16	16	27	20	Carbamidomethylation	35503	Malate dehydrogenase mitochondrial OS=Homo sapiens GN=MDH2 PE=1 SV=3
431	648	P62829	139.85	44	44	38	269000000	87400000	5	5	11	5	Carbamidomethylation	14865	60S ribosomal protein L23 OS=Homo sapiens GN=RPL23 PE=1 SV=1
298	1235	P17096	151.81	41	41	41	268000000	246000000	5	5	11	12		11676	High mobility group protein HMG-I/HMG-Y OS=Homo sapiens GN=HMGA1 PE=1 SV=3
5	18	P63261	289.07	76	76	76	264000000	73000000	52	1	101	104	Carbamidomethylation; Acetylation (Protein N-term); Deamidation (NQ); Oxidation (M); Pyro-glu from Q	41793	Actin cytoplasmic 2 OS=Homo sapiens GN=ACTG1 PE=1 SV=1
149	85	P25705	218	46	44	34	263000000	67100000	23	21	28	15	Oxidation (M); Pyro-glu from Q	59751	ATP synthase subunit alpha mitochondrial OS=Homo sapiens GN=ATP5A1 PE=1 SV=1
24	28	P07437	261.86	66	59	65	262000000	175000000	31	4	59	54	Carbamidomethylation; Deamidation (NQ); Oxidation (M)	49671	Tubulin beta chain OS=Homo sapiens GN=TUBB PE=1 SV=2
25	14	Q00610	290.72	35	31	34	261000000	325000000	47	46	51	62	Carbamidomethylation; Deamidation (NQ); Oxidation (M)	191613	Clathrin heavy chain 1 OS=Homo sapiens GN=CLTC PE=1 SV=5
87	135	P39023	221.56	48	48	41	261000000	148000000	24	23	34	24	Carbamidomethylation; Deamidation (NQ)	46109	60S ribosomal protein L3 OS=Homo sapiens GN=RPL3 PE=1 SV=2
118	101	P61978	216.17	52	49	46	261000000	225000000	23	20	25	25	Carbamidomethylation; Pyro-glu from Q	50976	Heterogeneous nuclear ribonucleoprotein K OS=Homo sapiens GN=HNRNPK PE=1 SV=1
142	344	P23528	183.63	72	67	65	261000000	155000000	12	7	23	22	Carbamidomethylation; Acetylation (Protein N-term)	18502	Cofilin-1 OS=Homo sapiens GN=CFL1 PE=1 SV=3
81	189	P62258	205.1	73	72	69	258000000	330000000	24	17	28	34	Carbamidomethylation; Acetylation (Protein N-term); Oxidation (M)	29174	14-3-3 protein epsilon OS=Homo sapiens GN=YWHAE PE=1 SV=1
157	549	P62158	189.8	60	60	60	256000000	225000000	12	12	19	22	Acetylation (Protein N-term); Deamidation (NQ); Oxidation (M)	16838	Calmodulin OS=Homo sapiens GN=CALM1 PE=1 SV=2
206	398	P61604	154.03	79	79	75	255000000	234000000	10	8	18	15	Acetylation (Protein N-term)	10932	10 kDa heat shock protein mitochondrial OS=Homo sapiens GN=HSPE1 PE=1 SV=2
112	133	P36578	218.27	44	41	39	253000000	152000000	21	21	28	24	Carbamidomethylation; Deamidation (NQ); Oxidation (M)	47697	60S ribosomal protein L4 OS=Homo sapiens GN=RPL4 PE=1 SV=5
104	293	P67809	223.22	68	68	68	250000000	352000000	15	9	26	28	Acetylation (Protein N-term); Deamidation (NQ)	35924	Nuclease-sensitive element-binding protein 1 OS=Homo sapiens GN=YBX1 PE=1 SV=3
325	952	P06454	141.54	36	36	35	250000000	79500000	6	6	14	7	Acetylation (Protein N-term); Deamidation (NQ)	12203	Prothymosin alpha OS=Homo sapiens GN=PTMA PE=1 SV=2
181	299	P18621	187.46	57	57	49	247000000	119000000	13	13	22	15	Carbamidomethylation; Deamidation (NQ)	21397	60S ribosomal protein L17 OS=Homo sapiens GN=RPL17 PE=1 SV=3
173	99	Q9UQ80	211.01	61	52	49	245000000	106000000	18	18	21	17	Carbamidomethylation; Acetylation (Protein N-term); Deamidation (NQ)	43787	Proliferation-associated protein 2G4 OS=Homo sapiens GN=PA2G4 PE=1 SV=3
230	277	P26373	155.65	49	49	33	236000000	115000000	12	12	19	10	Deamidation (NQ); Oxidation (M)	24261	60S ribosomal protein L13 OS=Homo sapiens GN=RPL13 PE=1 SV=4
36	21	P13645	259.33	53	45	45	229000000	249000000	34	18	57	46	Carbamidomethylation; Deamidation (NQ); Oxidation (M)	58827	Keratin type I cytoskeletal 10 OS=Homo sapiens GN=KRT10 PE=1 SV=6
192	309	P27635	182.89	53	53	49	227000000	79000000	15	14	21	14	Carbamidomethylation; Oxidation (M)	24604	60S ribosomal protein L10 OS=Homo sapiens GN=RPL10 PE=1 SV=4
180	115	P12268	212.15	45	42	34	216000000	83500000	20	20	23	14	Carbamidomethylation	55805	Inosine-5'-monophosphate dehydrogenase 2 OS=Homo sapiens GN=IMPDH2 PE=1 SV=2
176	239	P62424	194	45	45	38	214000000	99700000	15	13	22	16	Carbamidomethylation	29996	60S ribosomal protein L7a OS=Homo sapiens GN=RPL7A PE=1 SV=2
441	1157	P01772	85.15	24	17	24	213000000	195000000	6	3	7	8	Carbamidomethylation	13074	Immunoglobulin heavy variable 3-33 OS=Homo sapiens GN=IGHV3-33 PE=1 SV=2
441	1161	P0DP03	85.15	24	17	24	213000000	195000000	6	3	7	8	Carbamidomethylation	12947	Immunoglobulin heavy variable 3-30-5 OS=Homo sapiens GN=IGHV3-30-5 PE=3 SV=1
441	1162	P01768	85.15	24	17	24	213000000	195000000	6	3	7	8	Carbamidomethylation	12947	Immunoglobulin heavy variable 3-30 OS=Homo sapiens GN=IGHV3-30 PE=1 SV=2
1499	4145	Q12802	28.44	0	0	0	210000000	142000000	2	1	2	1		307550	A-kinase anchor protein 13 OS=Homo sapiens GN=AKAP13 PE=1 SV=2
96	111	P17987	211.15	46	44	36	208000000	107000000	23	22	35	21	Carbamidomethylation; Acetylation (Protein N-term); Oxidation (M)	60344	T-complex protein 1 subunit alpha OS=Homo sapiens GN=TCP1 PE=1 SV=1
247	378	P15927	178.18	48	48	45	206000000	102000000	9	9	16	11	Carbamidomethylation; Oxidation (M); Pyro-glu from Q	29247	Replication protein A 32 kDa subunit OS=Homo sapiens GN=RPA2 PE=1 SV=1
154	195	P18124	191.42	56	49	47	205000000	109000000	19	17	21	21	Carbamidomethylation; Acetylation (Protein N-term); Deamidation (NQ)	29226	60S ribosomal protein L7 OS=Homo sapiens GN=RPL7 PE=1 SV=1
113	97	P48643	219.68	60	54	51	203000000	108000000	25	24	29	23	Carbamidomethylation; Acetylation (Protein N-term)	59671	T-complex protein 1 subunit epsilon OS=Homo sapiens GN=CCT5 PE=1 SV=1
90	75	P50990	228.07	55	46	42	200000000	121000000	29	27	29	28	Carbamidomethylation; Acetylation (Protein N-term)	59621	T-complex protein 1 subunit theta OS=Homo sapiens GN=CCT8 PE=1 SV=4
119	159	P26641	213.07	46	46	44	200000000	194000000	19	19	24	26	Carbamidomethylation; Deamidation (NQ)	50119	Elongation factor 1-gamma OS=Homo sapiens GN=EEF1G PE=1 SV=3
263	493	P09382	168.64	62	62	59	197000000	97600000	8	8	13	12	Carbamidomethylation; Acetylation (Protein N-term)	14716	Galectin-1 OS=Homo sapiens GN=LGALS1 PE=1 SV=2
241	611	Q86V81	174.14	37	33	35	196000000	110000000	9	9	16	12	Deamidation (NQ); Oxidation (M); Pyro-glu from Q	26888	THO complex subunit 4 OS=Homo sapiens GN=ALYREF PE=1 SV=3
76	52	P78371	240.76	63	56	53	195000000	126000000	28	25	36	30	Carbamidomethylation; Acetylation (Protein N-term); Deamidation (NQ)	57488	T-complex protein 1 subunit beta OS=Homo sapiens GN=CCT2 PE=1 SV=4
20	9	O43707	296.19	60	48	60	194000000	348000000	48	29	47	77	Carbamidomethylation; Deamidation (NQ); Oxidation (M); Pyro-glu from Q	104854	Alpha-actinin-4 OS=Homo sapiens GN=ACTN4 PE=1 SV=2
88	79	P26599	222.12	55	54	47	190000000	164000000	22	20	32	26	Carbamidomethylation; Acetylation (Protein N-term); Deamidation (NQ)	57221	Polypyrimidine tract-binding protein 1 OS=Homo sapiens GN=PTBP1 PE=1 SV=1
129	161	P27824	214.9	35	34	32	189000000	128000000	19	19	30	18	Carbamidomethylation	67568	Calnexin OS=Homo sapiens GN=CANX PE=1 SV=2
190	290	P62280	155.24	68	65	63	189000000	132000000	14	12	18	18	Carbamidomethylation; Acetylation (Protein N-term)	18431	40S ribosomal protein S11 OS=Homo sapiens GN=RPS11 PE=1 SV=3
183	347	P46781	136.27	53	48	49	189000000	107000000	17	15	18	19	Carbamidomethylation; Pyro-glu from Q	22591	40S ribosomal protein S9 OS=Homo sapiens GN=RPS9 PE=1 SV=3
132	396	P63241	210.72	81	71	81	185000000	263000000	15	15	20	27	Carbamidomethylation; Acetylation (Protein N-term); Deamidation (NQ); Oxidation (M)	16832	Eukaryotic translation initiation factor 5A-1 OS=Homo sapiens GN=EIF5A PE=1 SV=2
64	34	P35908	251.07	61	61	44	184000000	89200000	35	19	44	32	Carbamidomethylation; Deamidation (NQ); Oxidation (M)	65433	Keratin type II cytoskeletal 2 epidermal OS=Homo sapiens GN=KRT2 PE=1 SV=2
185	322	P09211	205.07	70	60	70	184000000	230000000	13	13	16	20	Carbamidomethylation; Deamidation (NQ); Oxidation (M)	23356	Glutathione S-transferase P OS=Homo sapiens GN=GSTP1 PE=1 SV=2
174	284	P18669	187.61	64	60	57	183000000	157000000	13	13	19	19	Carbamidomethylation; Deamidation (NQ); Oxidation (M)	28804	Phosphoglycerate mutase 1 OS=Homo sapiens GN=PGAM1 PE=1 SV=2
331	411	P62241	161.85	39	39	29	181000000	115000000	10	9	13	8	Carbamidomethylation; Deamidation (NQ)	24205	40S ribosomal protein S8 OS=Homo sapiens GN=RPS8 PE=1 SV=2
225	387	P62249	153.82	54	47	54	176000000	115000000	10	10	16	14	Deamidation (NQ)	16445	40S ribosomal protein S16 OS=Homo sapiens GN=RPS16 PE=1 SV=2
186	168	P61247	192.1	59	52	49	175000000	98200000	16	15	20	16	Carbamidomethylation	29945	40S ribosomal protein S3a OS=Homo sapiens GN=RPS3A PE=1 SV=2
215	211	P46777	176.32	43	43	31	174000000	63800000	16	15	18	13	Carbamidomethylation	34363	60S ribosomal protein L5 OS=Homo sapiens GN=RPL5 PE=1 SV=3
117	50	Q99832	244.21	62	61	40	171000000	70700000	28	25	32	18	Carbamidomethylation; Acetylation (Protein N-term); Deamidation (NQ); Oxidation (M)	59367	T-complex protein 1 subunit eta OS=Homo sapiens GN=CCT7 PE=1 SV=2
243	198	P05388	176.73	59	59	57	170000000	115000000	14	13	14	14	Carbamidomethylation	34274	60S acidic ribosomal protein P0 OS=Homo sapiens GN=RPLP0 PE=1 SV=1
326	462	P08865	176.7	40	40	40	170000000	139000000	9	9	10	11	Carbamidomethylation; Acetylation (Protein N-term)	32854	40S ribosomal protein SA OS=Homo sapiens GN=RPSA PE=1 SV=4
323	925	Q07021	156.3	26	26	24	170000000	147000000	7	5	11	10	Carbamidomethylation	31362	Complement component 1 Q subcomponent-binding protein mitochondrial OS=Homo sapiens GN=C1QBP PE=1 SV=1
41	81	P42704	246.79	41	39	26	169000000	97600000	47	44	55	38	Carbamidomethylation; Deamidation (NQ); Pyro-glu from E	157904	Leucine-rich PPR motif-containing protein mitochondrial OS=Homo sapiens GN=LRPPRC PE=1 SV=3
232	413	P62081	135.34	63	57	55	168000000	136000000	11	11	16	13	Acetylation (Protein N-term); Deamidation (NQ)	22127	40S ribosomal protein S7 OS=Homo sapiens GN=RPS7 PE=1 SV=1
102	93	P50991	212.22	58	58	51	167000000	103000000	23	21	35	20	Carbamidomethylation; Deamidation (NQ)	57924	T-complex protein 1 subunit delta OS=Homo sapiens GN=CCT4 PE=1 SV=4
22	44	P21333	297.46	37	27	31	165000000	261000000	68	56	60	61	Carbamidomethylation; Deamidation (NQ)	280737	Filamin-A OS=Homo sapiens GN=FLNA PE=1 SV=4
184	260	Q02878	196.34	46	41	32	163000000	89000000	16	14	20	17	Deamidation (NQ)	32728	60S ribosomal protein L6 OS=Homo sapiens GN=RPL6 PE=1 SV=3
264	363	P30050	168.78	65	65	62	161000000	104000000	9	8	14	11	Carbamidomethylation; Pyro-glu from Q	17819	60S ribosomal protein L12 OS=Homo sapiens GN=RPL12 PE=1 SV=1
383	528	P62913	132.28	38	38	32	161000000	83500000	9	9	10	8	Carbamidomethylation; Acetylation (Protein N-term)	20252	60S ribosomal protein L11 OS=Homo sapiens GN=RPL11 PE=1 SV=2
216	224	P63244	208.15	53	49	48	160000000	118000000	13	13	17	14	Carbamidomethylation; Acetylation (Protein N-term); Deamidation (NQ)	35077	Receptor of activated protein C kinase 1 OS=Homo sapiens GN=RACK1 PE=1 SV=3
101	92	P49368	220.3	59	50	51	159000000	110000000	28	24	28	27	Carbamidomethylation	60534	T-complex protein 1 subunit gamma OS=Homo sapiens GN=CCT3 PE=1 SV=4
164	108	P31948	210.91	44	36	30	159000000	105000000	23	20	21	19	Carbamidomethylation; Acetylation (Protein N-term)	62639	Stress-induced-phosphoprotein 1 OS=Homo sapiens GN=STIP1 PE=1 SV=1
72	60	P0DMV9	245.44	57	49	49	155000000	30500000	35	12	41	31	Carbamidomethylation; Deamidation (NQ)	70052	Heat shock 70 kDa protein 1B OS=Homo sapiens GN=HSPA1B PE=1 SV=1
72	61	P0DMV8	245.44	57	49	49	155000000	30500000	35	12	41	31	Carbamidomethylation; Deamidation (NQ)	70052	Heat shock 70 kDa protein 1A OS=Homo sapiens GN=HSPA1A PE=1 SV=1
275	364	P62826	157.35	38	34	31	155000000	197000000	12	11	12	12	Carbamidomethylation; Acetylation (Protein N-term)	24423	GTP-binding nuclear protein Ran OS=Homo sapiens GN=RAN PE=1 SV=3
131	112	P23246	201.16	36	32	29	153000000	142000000	22	21	24	23	Carbamidomethylation; Deamidation (NQ)	76150	Splicing factor proline- and glutamine-rich OS=Homo sapiens GN=SFPQ PE=1 SV=2
105	45	P22314	242.21	33	28	28	147000000	115000000	27	27	28	26	Carbamidomethylation	117849	Ubiquitin-like modifier-activating enzyme 1 OS=Homo sapiens GN=UBA1 PE=1 SV=3
220	472	P09429	170.98	39	35	35	147000000	151000000	10	6	18	12		24894	High mobility group protein B1 OS=Homo sapiens GN=HMGB1 PE=1 SV=3
349	157	Q01813	194.72	26	26	2	146000000	2030000	15	12	18	1	Carbamidomethylation; Deamidation (NQ)	85596	ATP-dependent 6-phosphofructokinase platelet type OS=Homo sapiens GN=PFKP PE=1 SV=2
205	289	P62917	174.8	63	55	52	145000000	124000000	17	16	19	14	Carbamidomethylation; Oxidation (M)	28025	60S ribosomal protein L8 OS=Homo sapiens GN=RPL8 PE=1 SV=2
288	381	P04792	174.57	56	51	36	145000000	91900000	10	10	11	12	Pyro-glu from Q	22783	Heat shock protein beta-1 OS=Homo sapiens GN=HSPB1 PE=1 SV=2
143	89	P49411	216.06	60	58	40	144000000	72900000	22	21	27	18	Carbamidomethylation	49542	Elongation factor Tu mitochondrial OS=Homo sapiens GN=TUFM PE=1 SV=2
204	246	Q14103	189.57	36	34	36	142000000	83700000	13	11	15	18	Carbamidomethylation; Oxidation (M)	38434	Heterogeneous nuclear ribonucleoprotein D0 OS=Homo sapiens GN=HNRNPD PE=1 SV=1
318	469	P07737	166.74	60	60	46	141000000	85000000	8	8	13	9	Carbamidomethylation; Deamidation (NQ); Oxidation (M)	15054	Profilin-1 OS=Homo sapiens GN=PFN1 PE=1 SV=2
137	215	P51991	195.97	45	44	37	139000000	138000000	17	13	23	23	Carbamidomethylation; Acetylation (Protein N-term); Deamidation (NQ); Oxidation (M)	39595	Heterogeneous nuclear ribonucleoprotein A3 OS=Homo sapiens GN=HNRNPA3 PE=1 SV=2
124	98	P40227	235	48	46	42	136000000	96500000	21	17	26	23	Carbamidomethylation; Oxidation (M)	58024	T-complex protein 1 subunit zeta OS=Homo sapiens GN=CCT6A PE=1 SV=3
212	222	P23284	175.25	59	56	53	136000000	65700000	16	14	19	13	Carbamidomethylation; Deamidation (NQ)	23743	Peptidyl-prolyl cis-trans isomerase B OS=Homo sapiens GN=PPIB PE=1 SV=2
506	762	P62263	156.88	42	42	28	135000000	48700000	8	7	9	4	Carbamidomethylation	16273	40S ribosomal protein S14 OS=Homo sapiens GN=RPS14 PE=1 SV=3
413	685	O43169	144.41	55	55	40	135000000	17200000	5	5	11	6		16332	Cytochrome b5 type B OS=Homo sapiens GN=CYB5B PE=1 SV=2
169	86	P13667	212.76	41	34	31	133000000	89000000	21	21	20	19		72933	Protein disulfide-isomerase A4 OS=Homo sapiens GN=PDIA4 PE=1 SV=2
166	129	P08758	194.09	73	72	52	133000000	60200000	20	19	21	19	Carbamidomethylation; Deamidation (NQ)	35937	Annexin A5 OS=Homo sapiens GN=ANXA5 PE=1 SV=2
86	104	O60506	221.07	38	37	31	132000000	142000000	23	16	29	29	Carbamidomethylation	69603	Heterogeneous nuclear ribonucleoprotein Q OS=Homo sapiens GN=SYNCRIP PE=1 SV=2
234	329	P30041	178.46	57	57	54	130000000	99400000	11	11	15	14	Carbamidomethylation; Deamidation (NQ)	25035	Peroxiredoxin-6 OS=Homo sapiens GN=PRDX6 PE=1 SV=3
412	490	P62888	139.79	69	69	58	130000000	70400000	7	6	9	8	Carbamidomethylation; Deamidation (NQ)	12784	60S ribosomal protein L30 OS=Homo sapiens GN=RPL30 PE=1 SV=2
213	304	P61313	165.57	48	48	48	128000000	66300000	10	10	19	13	Carbamidomethylation	24146	60S ribosomal protein L15 OS=Homo sapiens GN=RPL15 PE=1 SV=2
211	200	Q8NC51	185.28	39	39	29	126000000	74400000	15	15	18	14	Carbamidomethylation	44965	Plasminogen activator inhibitor 1 RNA-binding protein OS=Homo sapiens GN=SERBP1 PE=1 SV=2
507	799	P00441	148.81	60	60	54	126000000	122000000	4	4	7	6	Carbamidomethylation; Deamidation (NQ)	15936	Superoxide dismutase [Cu-Zn] OS=Homo sapiens GN=SOD1 PE=1 SV=2
202	156	Q99623	189.73	61	53	49	125000000	91600000	16	14	16	18		33296	Prohibitin-2 OS=Homo sapiens GN=PHB2 PE=1 SV=2
335	441	P62906	152.85	38	35	33	124000000	68100000	10	8	11	10	Carbamidomethylation	24831	60S ribosomal protein L10a OS=Homo sapiens GN=RPL10A PE=1 SV=2
61	84	P60842	225.53	61	55	60	122000000	115000000	31	11	35	42	Carbamidomethylation; Deamidation (NQ); Oxidation (M)	46154	Eukaryotic initiation factor 4A-I OS=Homo sapiens GN=EIF4A1 PE=1 SV=1
414	811	P05387	132.67	71	68	71	121000000	56500000	5	4	10	7		11665	60S acidic ribosomal protein P2 OS=Homo sapiens GN=RPLP2 PE=1 SV=1
200	177	P23526	193.81	36	27	31	120000000	140000000	15	15	18	16	Carbamidomethylation; Acetylation (Protein N-term)	47716	Adenosylhomocysteinase OS=Homo sapiens GN=AHCY PE=1 SV=4
198	335	P32119	171.55	61	61	61	120000000	69100000	15	11	20	15	Carbamidomethylation; Pyro-glu from Q	21892	Peroxiredoxin-2 OS=Homo sapiens GN=PRDX2 PE=1 SV=5
153	324	P22392	186.05	67	64	67	119000000	177000000	14	6	17	25	Carbamidomethylation; Oxidation (M); Pyro-glu from Q	17298	Nucleoside diphosphate kinase B OS=Homo sapiens GN=NME2 PE=1 SV=1
295	429	P24534	181.13	62	44	59	119000000	115000000	10	10	11	12	Carbamidomethylation; Acetylation (Protein N-term); Deamidation (NQ)	24764	Elongation factor 1-beta OS=Homo sapiens GN=EEF1B2 PE=1 SV=3
33	15	P07355	263.08	75	65	75	118000000	223000000	33	7	42	63	Carbamidomethylation; Acetylation (Protein N-term); Oxidation (M); Pyro-glu from Q	38604	Annexin A2 OS=Homo sapiens GN=ANXA2 PE=1 SV=2
255	483	P32969	176.66	58	49	55	115000000	63700000	10	10	15	11	Carbamidomethylation; Deamidation (NQ); Oxidation (M)	21863	60S ribosomal protein L9 OS=Homo sapiens GN=RPL9 PE=1 SV=1
189	184	P26196	193.03	40	40	40	114000000	111000000	13	13	19	17	Carbamidomethylation; Deamidation (NQ); Oxidation (M)	54417	Probable ATP-dependent RNA helicase DDX6 OS=Homo sapiens GN=DDX6 PE=1 SV=2
140	70	Q08211	227.01	26	20	21	113000000	512000000	26	25	22	23	Carbamidomethylation	140958	ATP-dependent RNA helicase A OS=Homo sapiens GN=DHX9 PE=1 SV=4
463	393	P46779	125.92	55	50	31	113000000	43000000	9	9	10	5	Carbamidomethylation; Acetylation (Protein N-term); Deamidation (NQ)	15747	60S ribosomal protein L28 OS=Homo sapiens GN=RPL28 PE=1 SV=3
150	212	P31947	207.84	67	67	19	111000000	1370000	21	12	33	10	Carbamidomethylation; Oxidation (M)	27774	14-3-3 protein sigma OS=Homo sapiens GN=SFN PE=1 SV=1
661	688	P33992	104.85	12	7	9	111000000	13000000	7	7	4	5	Carbamidomethylation	82286	DNA replication licensing factor MCM5 OS=Homo sapiens GN=MCM5 PE=1 SV=5
71	88	P78527	245.6	14	12	7	110000000	31400000	48	45	48	24	Carbamidomethylation; Deamidation (NQ)	469093	DNA-dependent protein kinase catalytic subunit OS=Homo sapiens GN=PRKDC PE=1 SV=3
136	151	Q15233	198.1	46	42	37	110000000	88200000	22	19	23	23	Carbamidomethylation	54232	Non-POU domain-containing octamer-binding protein OS=Homo sapiens GN=NONO PE=1 SV=4
107	43	P34932	238.73	41	33	36	108000000	140000000	26	22	23	30	Carbamidomethylation; Oxidation (M)	94331	Heat shock 70 kDa protein 4 OS=Homo sapiens GN=HSPA4 PE=1 SV=4
177	160	Q99873	200.44	50	45	48	105000000	73600000	16	16	21	17	Carbamidomethylation	41516	Protein arginine N-methyltransferase 1 OS=Homo sapiens GN=PRMT1 PE=1 SV=2
364	477	Q13303	148.51	31	31	19	105000000	23700000	10	9	13	6	Carbamidomethylation; Pyro-glu from Q	41000	Voltage-gated potassium channel subunit beta-2 OS=Homo sapiens GN=KCNAB2 PE=1 SV=2
111	186	P05141	173.93	51	51	48	104000000	64200000	18	6	25	27	Carbamidomethylation; Acetylation (Protein N-term); Pyro-glu from Q	32852	ADP/ATP translocase 2 OS=Homo sapiens GN=SLC25A5 PE=1 SV=7
289	421	P07910	165.1	28	26	28	104000000	115000000	11	10	10	13	Oxidation (M); Pyro-glu from Q	33670	Heterogeneous nuclear ribonucleoproteins C1/C2 OS=Homo sapiens GN=HNRNPC PE=1 SV=4
121	76	Q14974	226.8	41	29	37	103000000	164000000	29	28	21	29	Carbamidomethylation; Acetylation (Protein N-term); Oxidation (M)	97170	Importin subunit beta-1 OS=Homo sapiens GN=KPNB1 PE=1 SV=2
450	618	P62910	150.21	46	46	40	103000000	48200000	7	7	9	6	Carbamidomethylation	15860	60S ribosomal protein L32 OS=Homo sapiens GN=RPL32 PE=1 SV=2
409	385	P30048	163.07	43	43	32	102000000	20900000	9	8	12	5	Carbamidomethylation; Deamidation (NQ)	27693	Thioredoxin-dependent peroxide reductase mitochondrial OS=Homo sapiens GN=PRDX3 PE=1 SV=3
280	336	P29692	169.56	45	45	37	101000000	68400000	9	8	12	11	Carbamidomethylation	31122	Elongation factor 1-delta OS=Homo sapiens GN=EEF1D PE=1 SV=5
299	565	P62750	150.85	38	37	35	101000000	66900000	9	9	13	10		17695	60S ribosomal protein L23a OS=Homo sapiens GN=RPL23A PE=1 SV=1
477	809	Q15185	131.75	29	25	29	101000000	34400000	4	4	7	7	Carbamidomethylation; Acetylation (Protein N-term)	18697	Prostaglandin E synthase 3 OS=Homo sapiens GN=PTGES3 PE=1 SV=1
1381	1327	P14174	69.89	17	17	8	101000000	41800000	3	3	2	2	Carbamidomethylation	12476	Macrophage migration inhibitory factor OS=Homo sapiens GN=MIF PE=1 SV=4
144	83	P05023	222.48	32	25	27	100000000	68100000	27	19	21	23	Carbamidomethylation	112896	Sodium/potassium-transporting ATPase subunit alpha-1 OS=Homo sapiens GN=ATP1A1 PE=1 SV=1
286	386	Q04837	169.28	64	61	64	99400000	153000000	9	9	9	14		17260	Single-stranded DNA-binding protein mitochondrial OS=Homo sapiens GN=SSBP1 PE=1 SV=1
84	102	P31943	226.28	47	47	43	98700000	93200000	20	10	29	31	Carbamidomethylation; Acetylation (Protein N-term); Deamidation (NQ)	49229	Heterogeneous nuclear ribonucleoprotein H OS=Homo sapiens GN=HNRNPH1 PE=1 SV=4
209	132	P22234	202.91	47	42	45	98500000	70500000	18	16	15	17	Carbamidomethylation; Acetylation (Protein N-term)	47079	Multifunctional protein ADE2 OS=Homo sapiens GN=PAICS PE=1 SV=3
229	207	P12004	194.61	54	49	49	93800000	73000000	13	12	14	15	Carbamidomethylation	28769	Proliferating cell nuclear antigen OS=Homo sapiens GN=PCNA PE=1 SV=1
461	585	Q07020	131.85	36	29	36	93600000	60000000	6	6	7	8	Carbamidomethylation	21634	60S ribosomal protein L18 OS=Homo sapiens GN=RPL18 PE=1 SV=2
6	17	P60709	289.33	76	76	76	93200000	121000000	52	1	100	105	Carbamidomethylation; Acetylation (Protein N-term); Deamidation (NQ); Oxidation (M); Pyro-glu from Q	41737	Actin cytoplasmic 1 OS=Homo sapiens GN=ACTB PE=1 SV=1
417	628	Q9NY12	159.54	32	25	32	92200000	136000000	6	6	6	10	Carbamidomethylation	22348	H/ACA ribonucleoprotein complex subunit 1 OS=Homo sapiens GN=GAR1 PE=1 SV=1
777	934	P46776	108.79	26	26	16	92000000	42700000	4	3	6	2	Carbamidomethylation	16561	60S ribosomal protein L27a OS=Homo sapiens GN=RPL27A PE=1 SV=2
120	164	P27348	205.43	68	58	66	91800000	133000000	22	11	26	24	Carbamidomethylation; Oxidation (M)	27764	14-3-3 protein theta OS=Homo sapiens GN=YWHAQ PE=1 SV=1
194	136	P52272	195.66	30	24	22	90400000	51400000	22	22	18	17	Carbamidomethylation; Acetylation (Protein N-term); Deamidation (NQ)	77516	Heterogeneous nuclear ribonucleoprotein M OS=Homo sapiens GN=HNRNPM PE=1 SV=3
365	587	P61353	129.52	47	47	36	90000000	32500000	6	6	13	6		15798	60S ribosomal protein L27 OS=Homo sapiens GN=RPL27 PE=1 SV=2
127	87	P11940	221.83	38	37	29	89700000	74300000	21	13	25	23	Carbamidomethylation; Deamidation (NQ)	70671	Polyadenylate-binding protein 1 OS=Homo sapiens GN=PABPC1 PE=1 SV=2
145	95	Q9Y4L1	208.33	31	27	22	89300000	61600000	20	20	24	20	Carbamidomethylation	111335	Hypoxia up-regulated protein 1 OS=Homo sapiens GN=HYOU1 PE=1 SV=1
262	338	P40429	136.92	43	39	34	88400000	50500000	11	9	14	11	Carbamidomethylation; Acetylation (Protein N-term); Oxidation (M)	23577	60S ribosomal protein L13a OS=Homo sapiens GN=RPL13A PE=1 SV=2
342	330	P40925	170.47	36	33	36	86300000	56100000	9	9	9	11	Carbamidomethylation	36426	Malate dehydrogenase cytoplasmic OS=Homo sapiens GN=MDH1 PE=1 SV=4
197	147	Q9Y3I0	200.86	44	41	37	85700000	81300000	17	16	19	16	Carbamidomethylation; Deamidation (NQ)	55210	tRNA-splicing ligase RtcB homolog OS=Homo sapiens GN=RTCB PE=1 SV=1
245	125	Q15424	196.99	29	28	11	79900000	20400000	19	19	19	8	Carbamidomethylation; Acetylation (Protein N-term)	102642	Scaffold attachment factor B1 OS=Homo sapiens GN=SAFB PE=1 SV=4
406	603	P50914	131.39	27	27	27	78800000	40700000	7	6	8	9	Carbamidomethylation	23432	60S ribosomal protein L14 OS=Homo sapiens GN=RPL14 PE=1 SV=4
284	185	P09874	174.23	19	17	9	78100000	23500000	15	15	15	8	Carbamidomethylation	113084	Poly [ADP-ribose] polymerase 1 OS=Homo sapiens GN=PARP1 PE=1 SV=4
178	119	P46940	206.8	20	18	7	77900000	17600000	25	22	27	10	Carbamidomethylation	189251	Ras GTPase-activating-like protein IQGAP1 OS=Homo sapiens GN=IQGAP1 PE=1 SV=1
380	288	Q07955	171.13	47	41	37	77400000	44800000	11	11	9	9	Carbamidomethylation	27745	Serine/arginine-rich splicing factor 1 OS=Homo sapiens GN=SRSF1 PE=1 SV=2
332	581	Q99497	149.68	46	46	46	77100000	53100000	7	7	12	9	Carbamidomethylation	19891	Protein DJ-1 OS=Homo sapiens GN=PARK7 PE=1 SV=2
524	1278	P63173	107.17	33	33	33	77000000	39800000	3	3	8	5		8218	60S ribosomal protein L38 OS=Homo sapiens GN=RPL38 PE=1 SV=2
193	201	Q14152	172.89	16	15	11	76700000	29600000	22	21	21	14	Carbamidomethylation; Deamidation (NQ)	166569	Eukaryotic translation initiation factor 3 subunit A OS=Homo sapiens GN=EIF3A PE=1 SV=1
362	530	P61254	120.87	43	34	42	76300000	50600000	10	9	10	9		17258	60S ribosomal protein L26 OS=Homo sapiens GN=RPL26 PE=1 SV=1
345	645	P13693	144.69	56	55	56	74900000	88000000	7	7	10	10	Carbamidomethylation; Deamidation (NQ)	19595	Translationally-controlled tumor protein OS=Homo sapiens GN=TPT1 PE=1 SV=1
249	188	Q02790	196.44	38	29	30	74600000	62000000	14	14	12	14	Carbamidomethylation	51805	Peptidyl-prolyl cis-trans isomerase FKBP4 OS=Homo sapiens GN=FKBP4 PE=1 SV=3
555	1305	Q99878	80.22	22	22	22	74400000	110000000	3	3	4	8		13936	Histone H2A type 1-J OS=Homo sapiens GN=HIST1H2AJ PE=1 SV=3
555	1306	Q96KK5	80.22	22	22	22	74400000	110000000	3	3	4	8		13906	Histone H2A type 1-H OS=Homo sapiens GN=HIST1H2AH PE=1 SV=3
555	1307	Q16777	80.22	22	22	22	74400000	110000000	3	3	4	8		13988	Histone H2A type 2-C OS=Homo sapiens GN=HIST2H2AC PE=1 SV=4
555	1308	Q9BTM1	80.22	22	22	22	74400000	110000000	3	3	4	8		14019	Histone H2A.J OS=Homo sapiens GN=H2AFJ PE=1 SV=1
555	1309	P20671	80.22	22	22	22	74400000	110000000	3	3	4	8		14107	Histone H2A type 1-D OS=Homo sapiens GN=HIST1H2AD PE=1 SV=2
555	1310	Q8IUE6	80.22	22	22	22	74400000	110000000	3	3	4	8		13995	Histone H2A type 2-B OS=Homo sapiens GN=HIST2H2AB PE=1 SV=3
555	1311	P0C0S8	80.22	22	22	22	74400000	110000000	3	3	4	8		14091	Histone H2A type 1 OS=Homo sapiens GN=HIST1H2AG PE=1 SV=2
555	1312	Q6FI13	80.22	22	22	22	74400000	110000000	3	3	4	8		14095	Histone H2A type 2-A OS=Homo sapiens GN=HIST2H2AA3 PE=1 SV=3
555	1313	Q93077	80.22	22	22	22	74400000	110000000	3	3	4	8		14105	Histone H2A type 1-C OS=Homo sapiens GN=HIST1H2AC PE=1 SV=3
555	1314	P04908	80.22	22	22	22	74400000	110000000	3	3	4	8		14135	Histone H2A type 1-B/E OS=Homo sapiens GN=HIST1H2AB PE=1 SV=2
555	1315	Q7L7L0	80.22	22	22	22	74400000	110000000	3	3	4	8		14121	Histone H2A type 3 OS=Homo sapiens GN=HIST3H2A PE=1 SV=3
555	1316	Q96QV6	80.22	21	21	21	74400000	110000000	3	3	4	8		14233	Histone H2A type 1-A OS=Homo sapiens GN=HIST1H2AA PE=1 SV=3
555	1317	P16104	80.22	20	20	20	74400000	110000000	3	3	4	8		15145	Histone H2AX OS=Homo sapiens GN=H2AFX PE=1 SV=2
130	220	P31946	207.33	59	50	52	74100000	79900000	17	6	25	23	Carbamidomethylation; Oxidation (M)	28082	14-3-3 protein beta/alpha OS=Homo sapiens GN=YWHAB PE=1 SV=3
545	537	P52565	132.72	60	60	38	74100000	22200000	7	6	8	4	Carbamidomethylation; Acetylation (Protein N-term)	23207	Rho GDP-dissociation inhibitor 1 OS=Homo sapiens GN=ARHGDIA PE=1 SV=3
916	657	Q96QK1	112.17	8	4	4	73700000	1590000	6	6	3	3	Carbamidomethylation	91707	Vacuolar protein sorting-associated protein 35 OS=Homo sapiens GN=VPS35 PE=1 SV=2
333	583	Q01105	148.55	36	26	36	73500000	105000000	9	9	9	12	Deamidation (NQ)	33489	Protein SET OS=Homo sapiens GN=SET PE=1 SV=3
480	476	P49591	137.41	21	18	18	73100000	67100000	7	7	6	8	Carbamidomethylation	58777	Serine--tRNA ligase cytoplasmic OS=Homo sapiens GN=SARS PE=1 SV=3
246	197	Q01518	179.74	36	33	24	72800000	41900000	15	15	16	11	Carbamidomethylation; Acetylation (Protein N-term)	51902	Adenylyl cyclase-associated protein 1 OS=Homo sapiens GN=CAP1 PE=1 SV=5
355	301	Q16658	184	33	30	16	72500000	13500000	12	12	15	4	Carbamidomethylation; Deamidation (NQ)	54530	Fascin OS=Homo sapiens GN=FSCN1 PE=1 SV=3
715	1113	P06703	56.42	30	21	9	72500000	14600000	5	3	8	1	Pyro-glu from E	10180	Protein S100-A6 OS=Homo sapiens GN=S100A6 PE=1 SV=1
543	258	O60664	173.33	38	38	0	69800000		11	11	12	0	Carbamidomethylation; Deamidation (NQ)	47075	Perilipin-3 OS=Homo sapiens GN=PLIN3 PE=1 SV=3
539	466	P30086	159.29	49	49	32	69700000	23600000	7	7	8	4	Carbamidomethylation	21057	Phosphatidylethanolamine-binding protein 1 OS=Homo sapiens GN=PEBP1 PE=1 SV=3
228	242	P08195	183.79	24	15	24	67300000	93600000	14	14	10	19	Deamidation (NQ)	67994	4F2 cell-surface antigen heavy chain OS=Homo sapiens GN=SLC3A2 PE=1 SV=3
517	439	P62316	140.05	68	61	43	66600000	30800000	8	8	8	5	Carbamidomethylation; Acetylation (Protein N-term)	13527	Small nuclear ribonucleoprotein Sm D2 OS=Homo sapiens GN=SNRPD2 PE=1 SV=1
360	405	Q00325	138.88	29	23	22	66100000	70600000	11	10	9	10	Carbamidomethylation; Oxidation (M)	40095	Phosphate carrier protein mitochondrial OS=Homo sapiens GN=SLC25A3 PE=1 SV=2
459	420	P05198	154.8	34	34	32	65900000	48900000	8	8	8	7	Carbamidomethylation	36112	Eukaryotic translation initiation factor 2 subunit 1 OS=Homo sapiens GN=EIF2S1 PE=1 SV=3
542	897	P42766	106.65	30	30	26	65100000	34900000	5	3	7	5	Pyro-glu from Q	14551	60S ribosomal protein L35 OS=Homo sapiens GN=RPL35 PE=1 SV=2
244	144	P49588	192.81	23	23	6	64600000	5540000	19	17	22	5	Carbamidomethylation	106810	Alanine--tRNA ligase cytoplasmic OS=Homo sapiens GN=AARS PE=1 SV=2
179	401	P15531	183.63	61	57	61	64000000	68200000	14	5	15	22	Carbamidomethylation; Oxidation (M)	17149	Nucleoside diphosphate kinase A OS=Homo sapiens GN=NME1 PE=1 SV=1
378	616	P46778	130.6	41	41	34	63500000	51800000	7	6	9	9	Deamidation (NQ)	18565	60S ribosomal protein L21 OS=Homo sapiens GN=RPL21 PE=1 SV=2
146	117	P41250	199.65	34	26	34	63400000	83500000	18	18	18	26	Carbamidomethylation; Deamidation (NQ)	83166	Glycine--tRNA ligase OS=Homo sapiens GN=GARS PE=1 SV=3
592	841	Q9Y3U8	108.46	36	36	36	63000000	29100000	5	5	7	4	Carbamidomethylation	12254	60S ribosomal protein L36 OS=Homo sapiens GN=RPL36 PE=1 SV=3
253	325	O00299	178.47	56	56	52	62400000	59000000	10	9	13	13	Carbamidomethylation; Deamidation (NQ)	26923	Chloride intracellular channel protein 1 OS=Homo sapiens GN=CLIC1 PE=1 SV=4
567	803	Q01469	148.67	44	44	24	62100000	12200000	6	6	8	3	Carbamidomethylation; Acetylation (Protein N-term)	15164	Fatty acid-binding protein epidermal OS=Homo sapiens GN=FABP5 PE=1 SV=3
366	659	P62266	139.44	48	48	43	62000000	42900000	6	6	9	10	Carbamidomethylation	15808	40S ribosomal protein S23 OS=Homo sapiens GN=RPS23 PE=1 SV=3
591	826	Q6P5R6	132.16	45	45	0	61400000		4	4	11	0	Deamidation (NQ)	14607	60S ribosomal protein L22-like 1 OS=Homo sapiens GN=RPL22L1 PE=1 SV=2
640	876	P60866	125.31	34	34	34	61400000	38400000	5	4	5	5	Carbamidomethylation	13373	40S ribosomal protein S20 OS=Homo sapiens GN=RPS20 PE=1 SV=1
78	94	Q09666	235.89	10	4	9	61100000	340000000	42	39	18	45	Carbamidomethylation; Acetylation (Protein N-term)	629114	Neuroblast differentiation-associated protein AHNAK OS=Homo sapiens GN=AHNAK PE=1 SV=2
456	590	P25398	144.21	55	45	41	61000000	33100000	7	7	9	6	Carbamidomethylation; Acetylation (Protein N-term)	14515	40S ribosomal protein S12 OS=Homo sapiens GN=RPS12 PE=1 SV=3
248	216	P35232	179.54	55	41	52	60500000	77000000	14	13	13	14		29804	Prohibitin OS=Homo sapiens GN=PHB PE=1 SV=1
334	352	Q96AG4	163.66	46	43	33	60500000	48400000	10	10	11	10	Carbamidomethylation	34930	Leucine-rich repeat-containing protein 59 OS=Homo sapiens GN=LRRC59 PE=1 SV=1
807	1107	P62851	100.57	21	21	16	59800000	43300000	4	4	4	3		13742	40S ribosomal protein S25 OS=Homo sapiens GN=RPS25 PE=1 SV=1
426	945	Q14011	132.96	32	32	32	59400000	23300000	5	4	10	6	Deamidation (NQ)	18648	Cold-inducible RNA-binding protein OS=Homo sapiens GN=CIRBP PE=1 SV=1
68	53	O00571	249.47	59	55	50	59000000	51700000	34	9	38	35	Carbamidomethylation; Acetylation (Protein N-term); Deamidation (NQ); Oxidation (M); Pyro-glu from Q	73244	ATP-dependent RNA helicase DDX3X OS=Homo sapiens GN=DDX3X PE=1 SV=3
306	154	Q92945	180.21	33	29	14	58700000	29400000	17	15	14	8	Carbamidomethylation	73115	Far upstream element-binding protein 2 OS=Homo sapiens GN=KHSRP PE=1 SV=4
548	736	Q9NWB6	75.92	19	19	8	58600000	18100000	7	6	9	3		33216	Arginine and glutamate-rich protein 1 OS=Homo sapiens GN=ARGLU1 PE=1 SV=1
182	167	P06744	186.04	32	27	27	58400000	62200000	17	11	18	19	Carbamidomethylation	63147	Glucose-6-phosphate isomerase OS=Homo sapiens GN=GPI PE=1 SV=4
304	192	Q15365	182.68	62	53	37	58400000	50500000	13	9	11	11	Carbamidomethylation; Deamidation (NQ)	37498	Poly(rC)-binding protein 1 OS=Homo sapiens GN=PCBP1 PE=1 SV=2
223	244	Q15084	208.34	42	37	42	58100000	169000000	13	13	13	17	Carbamidomethylation; Deamidation (NQ)	48121	Protein disulfide-isomerase A6 OS=Homo sapiens GN=PDIA6 PE=1 SV=1
774	856	P62854	117.01	44	44	31	58100000	31400000	4	4	5	3	Carbamidomethylation	13015	40S ribosomal protein S26 OS=Homo sapiens GN=RPS26 PE=1 SV=3
311	278	Q13838	163.08	34	31	23	57700000	50000000	11	11	13	9	Carbamidomethylation; Acetylation (Protein N-term); Deamidation (NQ)	48991	Spliceosome RNA helicase DDX39B OS=Homo sapiens GN=DDX39B PE=1 SV=1
376	643	P26583	146.31	28	28	21	57700000	24600000	8	6	12	6		24034	High mobility group protein B2 OS=Homo sapiens GN=HMGB2 PE=1 SV=2
593	896	P83881	80.6	32	32	23	57700000	32200000	5	5	6	5	Carbamidomethylation	12441	60S ribosomal protein L36a OS=Homo sapiens GN=RPL36A PE=1 SV=2
301	208	P26639	166.85	28	24	12	57600000	91200000	14	13	13	9	Carbamidomethylation; Deamidation (NQ)	83435	Threonine--tRNA ligase cytoplasmic OS=Homo sapiens GN=TARS PE=1 SV=3
694	1071	Q16629	92.86	20	20	14	57400000	25600000	4	4	7	2	Deamidation (NQ)	27367	Serine/arginine-rich splicing factor 7 OS=Homo sapiens GN=SRSF7 PE=1 SV=1
712	825	P83731	99.66	22	22	16	57300000	19700000	5	5	5	4	Carbamidomethylation; Deamidation (NQ)	17779	60S ribosomal protein L24 OS=Homo sapiens GN=RPL24 PE=1 SV=1
454	488	P45880	153.14	26	26	26	57000000	34100000	7	6	7	8	Carbamidomethylation	31567	Voltage-dependent anion-selective channel protein 2 OS=Homo sapiens GN=VDAC2 PE=1 SV=2
468	323	P54577	137.12	24	21	9	56900000	16600000	12	10	10	4	Carbamidomethylation	59144	Tyrosine--tRNA ligase cytoplasmic OS=Homo sapiens GN=YARS PE=1 SV=4
160	172	P17844	188.24	31	28	28	56700000	38100000	22	13	23	18	Carbamidomethylation; Oxidation (M)	69148	Probable ATP-dependent RNA helicase DDX5 OS=Homo sapiens GN=DDX5 PE=1 SV=1
641	895	P62318	97.86	37	37	37	56500000	22100000	4	4	5	5	Carbamidomethylation; Acetylation (Protein N-term)	13916	Small nuclear ribonucleoprotein Sm D3 OS=Homo sapiens GN=SNRPD3 PE=1 SV=1
207	127	Q15149	201.28	9	8	1	56400000	2690000	32	27	28	4	Carbamidomethylation	531796	Plectin OS=Homo sapiens GN=PLEC PE=1 SV=3
303	218	Q12906	180.04	19	15	16	56400000	49700000	12	12	11	11	Carbamidomethylation	95339	Interleukin enhancer-binding factor 3 OS=Homo sapiens GN=ILF3 PE=1 SV=3
314	486	P56537	154.68	54	54	44	56400000	45900000	7	7	11	11	Carbamidomethylation; Deamidation (NQ)	26599	Eukaryotic translation initiation factor 6 OS=Homo sapiens GN=EIF6 PE=1 SV=1
427	319	P17174	172.38	31	31	14	56000000	10500000	10	9	12	4	Carbamidomethylation	46248	Aspartate aminotransferase cytoplasmic OS=Homo sapiens GN=GOT1 PE=1 SV=3
233	176	P52597	188.17	47	47	23	54900000	27700000	14	11	18	11	Carbamidomethylation; Acetylation (Protein N-term)	45672	Heterogeneous nuclear ribonucleoprotein F OS=Homo sapiens GN=HNRNPF PE=1 SV=3
251	355	Q14444	155.07	22	22	17	54800000	44800000	12	11	13	13		78366	Caprin-1 OS=Homo sapiens GN=CAPRIN1 PE=1 SV=2
502	298	P12429	154.47	37	37	2	54200000		10	9	12	1	Carbamidomethylation; Acetylation (Protein N-term)	36375	Annexin A3 OS=Homo sapiens GN=ANXA3 PE=1 SV=3
405	529	P62244	129.01	58	58	39	54200000	43500000	9	8	9	8	Carbamidomethylation; Oxidation (M); Pyro-glu from Q	14840	40S ribosomal protein S15a OS=Homo sapiens GN=RPS15A PE=1 SV=2
361	473	Q01844	170.44	18	16	17	54000000	63400000	9	9	9	10	Carbamidomethylation; Oxidation (M)	68478	RNA-binding protein EWS OS=Homo sapiens GN=EWSR1 PE=1 SV=1
482	555	P60660	135.78	48	35	39	54000000	36000000	6	6	7	7	Carbamidomethylation	16930	Myosin light polypeptide 6 OS=Homo sapiens GN=MYL6 PE=1 SV=2
1407	2473	A8MPS7	28.01	4	4	2	53800000	47700000	2	1	2	2		34466	Carbohydrate deacetylase OS=Homo sapiens GN=YDJC PE=1 SV=1
294	259	P04844	186.18	31	30	18	53700000	18100000	13	12	16	7	Pyro-glu from Q	69284	Dolichyl-diphosphooligosaccharide--protein glycosyltransferase subunit 2 OS=Homo sapiens GN=RPN2 PE=1 SV=3
505	721	P62753	111.61	25	20	18	53600000	45100000	8	5	7	6	Carbamidomethylation; Oxidation (M)	28681	40S ribosomal protein S6 OS=Homo sapiens GN=RPS6 PE=1 SV=1
312	291	Q12905	161.41	42	42	38	53500000	46000000	10	10	12	10		43062	Interleukin enhancer-binding factor 2 OS=Homo sapiens GN=ILF2 PE=1 SV=2
553	676	P10599	116.61	51	51	40	53500000	49700000	6	6	6	6	Carbamidomethylation	11737	Thioredoxin OS=Homo sapiens GN=TXN PE=1 SV=3
371	268	P04843	144.31	20	20	14	52700000	18700000	11	11	11	7	Carbamidomethylation	68569	Dolichyl-diphosphooligosaccharide--protein glycosyltransferase subunit 1 OS=Homo sapiens GN=RPN1 PE=1 SV=1
487	684	P62277	124.06	38	38	38	52700000	45700000	6	4	7	7		17222	40S ribosomal protein S13 OS=Homo sapiens GN=RPS13 PE=1 SV=2
330	223	P34897	172.82	30	28	18	52600000	23000000	13	12	13	8	Carbamidomethylation	55993	Serine hydroxymethyltransferase mitochondrial OS=Homo sapiens GN=SHMT2 PE=1 SV=3
486	343	P08243	140.27	20	20	8	52600000	10600000	10	10	10	4	Carbamidomethylation	64370	Asparagine synthetase [glutamine-hydrolyzing] OS=Homo sapiens GN=ASNS PE=1 SV=4
719	866	E9PAV3	127.99	3	2	3	52600000	36800000	4	4	3	5		205419	Nascent polypeptide-associated complex subunit alpha muscle-specific form OS=Homo sapiens GN=NACA PE=1 SV=1
719	873	Q13765	127.99	27	20	27	52600000	36800000	4	4	3	5		23384	Nascent polypeptide-associated complex subunit alpha OS=Homo sapiens GN=NACA PE=1 SV=1
310	251	P13489	156.93	41	34	31	52200000	32800000	11	11	10	12	Carbamidomethylation	49974	Ribonuclease inhibitor OS=Homo sapiens GN=RNH1 PE=1 SV=2
559	448	P16070	147.4	11	11	3	52200000	5120000	8	7	9	2	Carbamidomethylation; Deamidation (NQ)	81538	CD44 antigen OS=Homo sapiens GN=CD44 PE=1 SV=3
238	137	P53396	186.58	16	16	8	52100000	27500000	16	16	19	9	Carbamidomethylation	120839	ATP-citrate synthase OS=Homo sapiens GN=ACLY PE=1 SV=3
235	182	Q13283	192.79	40	36	27	51600000	59300000	15	11	18	11	Acetylation (Protein N-term); Deamidation (NQ)	52164	Ras GTPase-activating protein-binding protein 1 OS=Homo sapiens GN=G3BP1 PE=1 SV=1
291	512	P62979	149.59	47	47	44	50100000	22400000	7	2	11	12	Carbamidomethylation	17965	Ubiquitin-40S ribosomal protein S27a OS=Homo sapiens GN=RPS27A PE=1 SV=2
273	779	P08708	134.29	44	41	44	50100000	43300000	7	6	12	12	Carbamidomethylation; Deamidation (NQ)	15550	40S ribosomal protein S17 OS=Homo sapiens GN=RPS17 PE=1 SV=2
261	271	P21796	181.17	44	37	44	49800000	104000000	12	10	10	15	Carbamidomethylation; Deamidation (NQ)	30773	Voltage-dependent anion-selective channel protein 1 OS=Homo sapiens GN=VDAC1 PE=1 SV=2
423	459	P19105	172.86	57	46	47	49300000	36700000	7	7	8	8	Carbamidomethylation	19794	Myosin regulatory light chain 12A OS=Homo sapiens GN=MYL12A PE=1 SV=2
423	460	O14950	172.86	57	45	47	49300000	36700000	7	7	8	8	Carbamidomethylation	19779	Myosin regulatory light chain 12B OS=Homo sapiens GN=MYL12B PE=1 SV=2
221	141	Q13200	193.94	25	20	23	48900000	50000000	16	15	16	14	Carbamidomethylation	100200	26S proteasome non-ATPase regulatory subunit 2 OS=Homo sapiens GN=PSMD2 PE=1 SV=3
636	578	Q01130	131.27	29	25	25	48600000	37100000	6	6	5	5	Acetylation (Protein N-term)	25476	Serine/arginine-rich splicing factor 2 OS=Homo sapiens GN=SRSF2 PE=1 SV=4
438	653	P35244	145.89	61	61	42	48500000	23900000	5	5	9	7	Acetylation (Protein N-term)	13569	Replication protein A 14 kDa subunit OS=Homo sapiens GN=RPA3 PE=1 SV=1
778	963	P42677	116.63	40	40	31	47900000	24300000	4	4	4	4	Carbamidomethylation	9461	40S ribosomal protein S27 OS=Homo sapiens GN=RPS27 PE=1 SV=3
279	226	P14866	181.54	36	23	27	47700000	98000000	12	12	10	13	Carbamidomethylation; Deamidation (NQ)	64133	Heterogeneous nuclear ribonucleoprotein L OS=Homo sapiens GN=HNRNPL PE=1 SV=2
373	463	P27695	152.43	36	36	30	47600000	28400000	8	8	10	8	Carbamidomethylation; Deamidation (NQ)	35555	DNA-(apurinic or apyrimidinic site) lyase OS=Homo sapiens GN=APEX1 PE=1 SV=2
296	478	Q13162	142.87	35	35	24	47600000	20300000	9	5	14	9	Carbamidomethylation	30540	Peroxiredoxin-4 OS=Homo sapiens GN=PRDX4 PE=1 SV=1
309	228	Q9Y617	174.68	38	38	23	47400000	24700000	12	12	14	8	Carbamidomethylation	40423	Phosphoserine aminotransferase OS=Homo sapiens GN=PSAT1 PE=1 SV=2
779	976	P62273	88.17	48	48	27	47100000	15600000	5	5	6	2	Carbamidomethylation	6677	40S ribosomal protein S29 OS=Homo sapiens GN=RPS29 PE=1 SV=2
322	425	Q15366	145.85	33	31	28	46800000	39300000	8	4	10	11	Carbamidomethylation; Deamidation (NQ)	38580	Poly(rC)-binding protein 2 OS=Homo sapiens GN=PCBP2 PE=1 SV=1
588	711	P49207	92.62	36	36	28	46300000	28600000	5	5	7	4	Carbamidomethylation	13293	60S ribosomal protein L34 OS=Homo sapiens GN=RPL34 PE=1 SV=3
278	187	Q13263	185.28	26	15	23	46100000	51500000	13	13	11	12	Acetylation (Protein N-term); Oxidation (M); Pyro-glu from Q	88550	Transcription intermediary factor 1-beta OS=Homo sapiens GN=TRIM28 PE=1 SV=5
474	506	P46783	146.62	41	36	22	45600000	32300000	8	7	7	7		18898	40S ribosomal protein S10 OS=Homo sapiens GN=RPS10 PE=1 SV=1
224	397	P09972	175.14	31	31	22	45400000	19300000	11	4	17	13	Carbamidomethylation; Deamidation (NQ)	39456	Fructose-bisphosphate aldolase C OS=Homo sapiens GN=ALDOC PE=1 SV=2
467	206	P26640	184.55	13	13	1	45100000	973000	12	12	13	1	Carbamidomethylation; Acetylation (Protein N-term)	140476	Valine--tRNA ligase OS=Homo sapiens GN=VARS PE=1 SV=4
285	210	P02786	185.54	20	18	16	44900000	34200000	13	12	11	12	Carbamidomethylation	84871	Transferrin receptor protein 1 OS=Homo sapiens GN=TFRC PE=1 SV=2
490	1134	P01859	80.94	8	5	8	44900000	104000000	5	1	4	9	Deamidation (NQ)	35901	Immunoglobulin heavy constant gamma 2 OS=Homo sapiens GN=IGHG2 PE=1 SV=2
742	840	P84103	75.45	34	24	28	44800000	29600000	4	4	5	3	Carbamidomethylation; Deamidation (NQ)	19330	Serine/arginine-rich splicing factor 3 OS=Homo sapiens GN=SRSF3 PE=1 SV=1
239	163	P55884	194.98	22	18	20	44400000	46900000	14	14	13	15	Carbamidomethylation	92482	Eukaryotic translation initiation factor 3 subunit B OS=Homo sapiens GN=EIF3B PE=1 SV=3
257	236	P11387	169.15	19	16	16	44400000	33000000	15	13	13	12	Carbamidomethylation; Acetylation (Protein N-term)	90726	DNA topoisomerase 1 OS=Homo sapiens GN=TOP1 PE=1 SV=2
254	303	Q9NTK5	153.23	30	21	30	44100000	36900000	11	11	10	16		44744	Obg-like ATPase 1 OS=Homo sapiens GN=OLA1 PE=1 SV=2
252	175	P41091	182.36	40	23	31	44000000	61400000	15	15	12	14	Carbamidomethylation	51110	Eukaryotic translation initiation factor 2 subunit 3 OS=Homo sapiens GN=EIF2S3 PE=1 SV=3
464	306	Q9P2E9	147.99	10	10	0	43000000		13	12	13	1	Deamidation (NQ)	152472	Ribosome-binding protein 1 OS=Homo sapiens GN=RRBP1 PE=1 SV=4
643	1070	P84098	113.95	20	20	17	43000000	57500000	5	4	6	4	Deamidation (NQ)	23466	60S ribosomal protein L19 OS=Homo sapiens GN=RPL19 PE=1 SV=1
83	126	Q05639	234.51	48	48	24	42900000		21	4	34	27	Carbamidomethylation; Deamidation (NQ); Oxidation (M); Pyro-glu from Q	50470	Elongation factor 1-alpha 2 OS=Homo sapiens GN=EEF1A2 PE=1 SV=1
2384	2232	O15118	21.99	1	1	0	42700000		1	1	1	0		142166	Niemann-Pick C1 protein OS=Homo sapiens GN=NPC1 PE=1 SV=2
518	461	P15559	141.86	35	35	24	42600000	10900000	8	8	8	5		30868	NAD(P)H dehydrogenase [quinone] 1 OS=Homo sapiens GN=NQO1 PE=1 SV=1
453	384	P52209	168.02	22	22	16	41600000	22500000	9	9	9	6	Carbamidomethylation	53140	6-phosphogluconate dehydrogenase decarboxylating OS=Homo sapiens GN=PGD PE=1 SV=3
700	515	Q92734	151.11	28	28	0	41300000		8	7	9	0		43448	Protein TFG OS=Homo sapiens GN=TFG PE=1 SV=2
610	575	P22695	129.3	18	14	5	40500000	58500000	6	6	7	3	Carbamidomethylation	48443	Cytochrome b-c1 complex subunit 2 mitochondrial OS=Homo sapiens GN=UQCRC2 PE=1 SV=3
768	637	P62899	99.31	50	26	38	40500000	41400000	6	5	4	4		14463	60S ribosomal protein L31 OS=Homo sapiens GN=RPL31 PE=1 SV=1
28	29	P68371	262.97	65	59	65	40000000	18100000	31	1	56	52	Carbamidomethylation; Deamidation (NQ); Oxidation (M)	49831	Tubulin beta-4B chain OS=Homo sapiens GN=TUBB4B PE=1 SV=1
410	443	P31930	146.35	28	28	17	39900000	16800000	10	10	12	5	Carbamidomethylation; Deamidation (NQ)	52646	Cytochrome b-c1 complex subunit 1 mitochondrial OS=Homo sapiens GN=UQCRC1 PE=1 SV=3
395	314	O43148	144.21	23	21	18	39200000	31100000	10	9	9	8	Carbamidomethylation	54844	mRNA cap guanine-N7 methyltransferase OS=Homo sapiens GN=RNMT PE=1 SV=1
531	395	P36542	143.51	31	24	18	39200000	9940000	9	9	7	5	Carbamidomethylation; Deamidation (NQ)	32996	ATP synthase subunit gamma mitochondrial OS=Homo sapiens GN=ATP5C1 PE=1 SV=1
512	489	Q04760	126.08	42	42	34	39000000	14700000	7	7	8	5	Carbamidomethylation	20778	Lactoylglutathione lyase OS=Homo sapiens GN=GLO1 PE=1 SV=4
568	345	P00390	146.04	27	25	2	38800000	1990000	10	9	10	1	Carbamidomethylation	56257	Glutathione reductase mitochondrial OS=Homo sapiens GN=GSR PE=1 SV=2
1001	835	Q9UI30	101.48	38	38	22	38600000	8710000	4	4	4	2	Carbamidomethylation	14199	Multifunctional methyltransferase subunit TRM112-like protein OS=Homo sapiens GN=TRMT112 PE=1 SV=1
577	638	Q8IZP2	137.93	28	25	25	38400000	33600000	6	5	5	6	Carbamidomethylation	27407	Putative protein FAM10A4 OS=Homo sapiens GN=ST13P4 PE=5 SV=1
577	639	P50502	137.93	18	17	16	38400000	33600000	6	5	5	6	Carbamidomethylation	41332	Hsc70-interacting protein OS=Homo sapiens GN=ST13 PE=1 SV=2
483	619	Q02543	97.07	26	21	22	38100000	17400000	6	6	7	7	Carbamidomethylation	20762	60S ribosomal protein L18a OS=Homo sapiens GN=RPL18A PE=1 SV=2
699	474	P16422	150.23	37	37	0	38000000		7	7	9	0	Carbamidomethylation	34932	Epithelial cell adhesion molecule OS=Homo sapiens GN=EPCAM PE=1 SV=2
590	759	P18077	85.78	34	34	21	37200000	4340000	7	5	8	3		12538	60S ribosomal protein L35a OS=Homo sapiens GN=RPL35A PE=1 SV=2
165	90	Q92598	221.11	36	16	35	37100000	125000000	26	24	12	28	Carbamidomethylation	96865	Heat shock protein 105 kDa OS=Homo sapiens GN=HSPH1 PE=1 SV=1
488	699	P43487	108.99	36	25	36	37000000	43900000	6	6	6	8	Carbamidomethylation	23310	Ran-specific GTPase-activating protein OS=Homo sapiens GN=RANBP1 PE=1 SV=1
308	234	P11586	159.41	15	12	13	36700000	38900000	12	11	10	12		101559	C-1-tetrahydrofolate synthase cytoplasmic OS=Homo sapiens GN=MTHFD1 PE=1 SV=3
433	348	Q15181	171.56	47	29	40	36600000	36100000	9	8	8	8	Carbamidomethylation	32660	Inorganic pyrophosphatase OS=Homo sapiens GN=PPA1 PE=1 SV=2
208	240	P30153	170.05	26	25	22	36300000	26900000	14	13	17	15	Carbamidomethylation	65309	Serine/threonine-protein phosphatase 2A 65 kDa regulatory subunit A alpha isoform OS=Homo sapiens GN=PPP2R1A PE=1 SV=4
339	270	Q9Y224	158.5	54	39	50	36000000	30600000	11	10	9	11		28068	UPF0568 protein C14orf166 OS=Homo sapiens GN=C14orf166 PE=1 SV=1
416	369	P22102	159.16	14	12	9	35800000	67100000	11	11	9	7	Carbamidomethylation; Deamidation (NQ)	107767	Trifunctional purine biosynthetic protein adenosine-3 OS=Homo sapiens GN=GART PE=1 SV=1
97	120	P26038	212.53	54	34	46	35500000	77600000	29	16	26	29	Carbamidomethylation	67820	Moesin OS=Homo sapiens GN=MSN PE=1 SV=3
195	255	Q04917	174.63	49	46	37	35300000	16000000	16	6	20	15	Carbamidomethylation; Acetylation (Protein N-term); Oxidation (M)	28219	14-3-3 protein eta OS=Homo sapiens GN=YWHAH PE=1 SV=4
617	391	P05556	138.67	13	12	3	35200000	2230000	8	8	8	2	Carbamidomethylation	88415	Integrin beta-1 OS=Homo sapiens GN=ITGB1 PE=1 SV=2
873	951	P05386	105.89	67	67	67	35000000	15500000	3	2	4	3	Carbamidomethylation	11514	60S acidic ribosomal protein P1 OS=Homo sapiens GN=RPLP1 PE=1 SV=1
258	199	Q92499	199.35	27	14	24	33900000	48600000	15	15	8	17	Carbamidomethylation; Deamidation (NQ)	82432	ATP-dependent RNA helicase DDX1 OS=Homo sapiens GN=DDX1 PE=1 SV=2
540	539	Q9HB71	146.9	35	35	19	33800000	11800000	8	7	7	5	Acetylation (Protein N-term)	26210	Calcyclin-binding protein OS=Homo sapiens GN=CACYBP PE=1 SV=2
338	249	P20700	158.9	25	22	19	33600000	16900000	14	10	11	9		66408	Lamin-B1 OS=Homo sapiens GN=LMNB1 PE=1 SV=2
250	221	Q9H0D6	178.39	19	16	16	33300000	41400000	13	12	12	14	Carbamidomethylation; Deamidation (NQ)	108583	5'-3' exoribonuclease 2 OS=Homo sapiens GN=XRN2 PE=1 SV=1
701	526	P14314	118.22	13	13	4	33200000	3510000	7	7	7	2		59426	Glucosidase 2 subunit beta OS=Homo sapiens GN=PRKCSH PE=1 SV=2
1022	1803	P62891	56.61	20	20	20	33200000	18800000	2	2	3	3		6407	60S ribosomal protein L39 OS=Homo sapiens GN=RPL39 PE=1 SV=2
1022	1804	Q59GN2	56.61	20	20	20	33200000	18800000	2	2	3	3		6323	Putative 60S ribosomal protein L39-like 5 OS=Homo sapiens GN=RPL39P5 PE=5 SV=2
389	402	Q9Y265	157.46	23	19	22	33100000	33800000	8	8	9	8	Carbamidomethylation	50228	RuvB-like 1 OS=Homo sapiens GN=RUVBL1 PE=1 SV=1
466	380	O43175	155.28	21	21	11	33100000	10100000	8	7	10	4	Carbamidomethylation	56651	D-3-phosphoglycerate dehydrogenase OS=Homo sapiens GN=PHGDH PE=1 SV=4
444	449	P49321	137.12	23	18	15	33100000	16900000	10	9	8	7	Carbamidomethylation; Acetylation (Protein N-term)	85238	Nuclear autoantigenic sperm protein OS=Homo sapiens GN=NASP PE=1 SV=2
497	670	Q13151	141.79	30	30	19	33000000	17900000	6	4	9	4	Carbamidomethylation	30841	Heterogeneous nuclear ribonucleoprotein A0 OS=Homo sapiens GN=HNRNPA0 PE=1 SV=1
510	408	Q9Y383	151.32	23	20	17	32900000	18300000	8	8	8	5	Carbamidomethylation	46514	Putative RNA-binding protein Luc7-like 2 OS=Homo sapiens GN=LUC7L2 PE=1 SV=2
374	311	P37837	148.96	29	20	27	32900000	60500000	11	10	8	10	Carbamidomethylation; Acetylation (Protein N-term)	37540	Transaldolase OS=Homo sapiens GN=TALDO1 PE=1 SV=2
320	219	Q14697	181.97	23	17	11	32800000	15800000	17	15	14	7	Carbamidomethylation; Deamidation (NQ)	106874	Neutral alpha-glucosidase AB OS=Homo sapiens GN=GANAB PE=1 SV=3
619	574	P24539	128.89	26	26	8	32700000	5090000	7	7	8	2		28909	ATP synthase F(0) complex subunit B1 mitochondrial OS=Homo sapiens GN=ATP5F1 PE=1 SV=2
34	26	Q9BQE3	253.9	76	58	69	32500000	21600000	31	3	52	53	Carbamidomethylation; Deamidation (NQ); Oxidation (M); Pyro-glu from Q	49895	Tubulin alpha-1C chain OS=Homo sapiens GN=TUBA1C PE=1 SV=1
465	362	P07814	161.36	9	8	4	32400000	14000000	10	8	9	5	Carbamidomethylation; Deamidation (NQ)	170590	Bifunctional glutamate/proline--tRNA ligase OS=Homo sapiens GN=EPRS PE=1 SV=5
114	96	O75369	225.01	18	10	14	32100000	61400000	35	26	22	29	Carbamidomethylation; Deamidation (NQ)	278162	Filamin-B OS=Homo sapiens GN=FLNB PE=1 SV=2
199	123	Q92841	192.57	26	21	21	32000000	18800000	19	11	20	14	Carbamidomethylation; Oxidation (M)	80273	Probable ATP-dependent RNA helicase DDX17 OS=Homo sapiens GN=DDX17 PE=1 SV=2
313	292	P02787	158.54	18	17	16	31500000	16000000	11	9	11	11	Carbamidomethylation	77064	Serotransferrin OS=Homo sapiens GN=TF PE=1 SV=3
623	783	P30044	136.12	42	42	12	31500000	2450000	7	7	8	2	Carbamidomethylation; Deamidation (NQ)	22086	Peroxiredoxin-5 mitochondrial OS=Homo sapiens GN=PRDX5 PE=1 SV=4
961	696	Q99988	118.07	27	27	0	31500000		5	5	6	0		34140	Growth/differentiation factor 15 OS=Homo sapiens GN=GDF15 PE=1 SV=3
271	209	P22087	196.63	57	32	55	31300000	116000000	15	13	8	16	Carbamidomethylation; Deamidation (NQ)	33784	rRNA 2'-O-methyltransferase fibrillarin OS=Homo sapiens GN=FBL PE=1 SV=2
421	286	Q86VP6	154.04	11	9	4	31100000	6330000	13	10	9	7	Carbamidomethylation; Acetylation (Protein N-term)	136375	Cullin-associated NEDD8-dissociated protein 1 OS=Homo sapiens GN=CAND1 PE=1 SV=2
344	273	Q12931	177.94	22	21	15	30700000	12600000	12	9	12	8	Carbamidomethylation; Deamidation (NQ)	80110	Heat shock protein 75 kDa mitochondrial OS=Homo sapiens GN=TRAP1 PE=1 SV=3
748	689	P07305	124.57	28	28	12	30500000	12700000	6	6	6	2	Acetylation (Protein N-term)	20863	Histone H1.0 OS=Homo sapiens GN=H1F0 PE=1 SV=3
578	651	Q13185	122.19	45	23	45	30400000	33000000	5	5	5	6	Carbamidomethylation	20811	Chromobox protein homolog 3 OS=Homo sapiens GN=CBX3 PE=1 SV=4
632	1086	P62841	91.19	26	21	26	30100000	46000000	4	4	4	6	Acetylation (Protein N-term); Deamidation (NQ)	17040	40S ribosomal protein S15 OS=Homo sapiens GN=RPS15 PE=1 SV=2
529	531	P25786	130.75	32	27	26	30000000	27800000	8	8	6	6	Carbamidomethylation	29556	Proteasome subunit alpha type-1 OS=Homo sapiens GN=PSMA1 PE=1 SV=1
147	204	P61981	188.87	64	60	59	29900000	59200000	18	8	21	23	Carbamidomethylation; Acetylation (Protein N-term); Deamidation (NQ); Oxidation (M)	28303	14-3-3 protein gamma OS=Homo sapiens GN=YWHAG PE=1 SV=2
693	974	P62847	123.25	26	20	26	29600000	24800000	4	4	5	4	Acetylation (Protein N-term)	15423	40S ribosomal protein S24 OS=Homo sapiens GN=RPS24 PE=1 SV=1
664	909	Q07666	104.52	12	12	11	29400000	19800000	4	3	5	4		48227	KH domain-containing RNA-binding signal transduction-associated protein 1 OS=Homo sapiens GN=KHDRBS1 PE=1 SV=1
449	471	P55209	147.33	30	13	30	29300000	34700000	8	6	6	9	Carbamidomethylation	45374	Nucleosome assembly protein 1-like 1 OS=Homo sapiens GN=NAP1L1 PE=1 SV=1
302	254	Q9UQ35	142.35	7	6	5	29300000	21100000	13	13	12	10	Carbamidomethylation	299616	Serine/arginine repetitive matrix protein 2 OS=Homo sapiens GN=SRRM2 PE=1 SV=2
635	568	Q9P0L0	131.29	28	28	16	29300000	10900000	6	6	6	4	Acetylation (Protein N-term)	27893	Vesicle-associated membrane protein-associated protein A OS=Homo sapiens GN=VAPA PE=1 SV=3
50	51	P12814	268	61	29	59	29000000	163000000	43	25	25	61	Carbamidomethylation; Acetylation (Protein N-term)	103058	Alpha-actinin-1 OS=Homo sapiens GN=ACTN1 PE=1 SV=2
281	404	P62195	162.92	28	28	26	28900000	27500000	8	8	11	12	Carbamidomethylation	45626	26S protease regulatory subunit 8 OS=Homo sapiens GN=PSMC5 PE=1 SV=1
191	128	Q7KZF4	195.37	31	18	24	28800000	83800000	22	21	16	19	Carbamidomethylation; Acetylation (Protein N-term)	101997	Staphylococcal nuclease domain-containing protein 1 OS=Homo sapiens GN=SND1 PE=1 SV=1
381	305	P00505	161.2	25	19	23	28800000	51800000	10	10	8	10	Carbamidomethylation	47518	Aspartate aminotransferase mitochondrial OS=Homo sapiens GN=GOT2 PE=1 SV=3
419	409	Q16543	134.09	30	30	13	28700000	9470000	9	9	12	4		44468	Hsp90 co-chaperone Cdc37 OS=Homo sapiens GN=CDC37 PE=1 SV=1
287	272	P38919	164.49	30	27	17	28300000	37800000	14	10	15	8	Acetylation (Protein N-term)	46871	Eukaryotic initiation factor 4A-III OS=Homo sapiens GN=EIF4A3 PE=1 SV=4
1862	2539	Q96DT5	33.74	0	0	0	28100000		2	1	2	0		520374	Dynein heavy chain 11 axonemal OS=Homo sapiens GN=DNAH11 PE=1 SV=4
962	734	Q8NAF0	91.84	9	9	1	28000000		5	4	5	1	Carbamidomethylation	60509	Zinc finger protein 579 OS=Homo sapiens GN=ZNF579 PE=1 SV=2
274	340	P84077	158.6	62	62	51	27800000	28400000	10	4	12	12	Oxidation (M)	20697	ADP-ribosylation factor 1 OS=Homo sapiens GN=ARF1 PE=1 SV=2
274	341	P61204	158.6	62	62	51	27800000	28400000	10	4	12	12	Oxidation (M)	20601	ADP-ribosylation factor 3 OS=Homo sapiens GN=ARF3 PE=1 SV=2
400	313	Q9Y266	141.56	39	25	39	27800000	36200000	11	11	6	11	Deamidation (NQ)	38243	Nuclear migration protein nudC OS=Homo sapiens GN=NUDC PE=1 SV=1
494	350	P55786	140.55	12	12	6	27800000	7280000	9	9	9	4		103276	Puromycin-sensitive aminopeptidase OS=Homo sapiens GN=NPEPPS PE=1 SV=2
938	850	Q9H9B4	103.73	16	12	12	27500000	15700000	4	4	3	3		35619	Sideroflexin-1 OS=Homo sapiens GN=SFXN1 PE=1 SV=4
260	190	O00410	176.98	19	14	15	27400000	54700000	15	14	12	13	Carbamidomethylation	123630	Importin-5 OS=Homo sapiens GN=IPO5 PE=1 SV=4
535	505	P54819	128.23	37	34	18	27400000	8640000	8	8	8	4	Carbamidomethylation; Deamidation (NQ)	26478	Adenylate kinase 2 mitochondrial OS=Homo sapiens GN=AK2 PE=1 SV=2
922	885	P16949	91.5	29	29	15	27300000	12100000	4	4	4	2		17302	Stathmin OS=Homo sapiens GN=STMN1 PE=1 SV=3
627	692	P51149	129.83	30	30	28	27100000	78700000	5	4	6	4	Carbamidomethylation	23490	Ras-related protein Rab-7a OS=Homo sapiens GN=RAB7A PE=1 SV=1
388	358	Q9Y230	155	27	19	22	26900000	16500000	10	9	8	9	Acetylation (Protein N-term)	51157	RuvB-like 2 OS=Homo sapiens GN=RUVBL2 PE=1 SV=3
829	654	O00154	123.7	19	19	4	26800000	2300000	5	5	6	1	Carbamidomethylation	41796	Cytosolic acyl coenzyme A thioester hydrolase OS=Homo sapiens GN=ACOT7 PE=1 SV=3
727	467	P32322	141.9	35	35	2	26600000		8	7	7	1	Carbamidomethylation	33361	Pyrroline-5-carboxylate reductase 1 mitochondrial OS=Homo sapiens GN=PYCR1 PE=1 SV=2
370	264	Q99613	174.85	15	12	11	26100000	15600000	11	10	10	8		105344	Eukaryotic translation initiation factor 3 subunit C OS=Homo sapiens GN=EIF3C PE=1 SV=1
370	269	B5ME19	174.85	15	12	11	26100000	15600000	11	10	10	8		105473	Eukaryotic translation initiation factor 3 subunit C-like protein OS=Homo sapiens GN=EIF3CL PE=3 SV=1
519	491	Q15907	128.96	38	38	24	25700000	15100000	7	7	8	5	Acetylation (Protein N-term)	24488	Ras-related protein Rab-11B OS=Homo sapiens GN=RAB11B PE=1 SV=4
711	727	P14678	117.09	21	21	18	25500000	11900000	5	5	5	4	Carbamidomethylation	24610	Small nuclear ribonucleoprotein-associated proteins B and B' OS=Homo sapiens GN=SNRPB PE=1 SV=2
711	728	P63162	117.09	21	21	18	25500000	11900000	5	5	5	4	Carbamidomethylation	24614	Small nuclear ribonucleoprotein-associated protein N OS=Homo sapiens GN=SNRPN PE=1 SV=1
321	243	P40939	171.84	23	20	17	25400000	31200000	11	11	12	9	Carbamidomethylation	83000	Trifunctional enzyme subunit alpha mitochondrial OS=Homo sapiens GN=HADHA PE=1 SV=2
1563	1219	P46060	71.2	5	3	5	25400000	24600000	2	2	1	2		63542	Ran GTPase-activating protein 1 OS=Homo sapiens GN=RANGAP1 PE=1 SV=1
151	68	P08133	235.77	51	15	51	25300000	160000000	29	29	7	36		75873	Annexin A6 OS=Homo sapiens GN=ANXA6 PE=1 SV=3
634	523	P63208	114.74	48	48	20	25100000	5230000	7	6	8	2	Carbamidomethylation	18658	S-phase kinase-associated protein 1 OS=Homo sapiens GN=SKP1 PE=1 SV=2
1289	859	P53999	101.6	31	31	0	25000000		4	3	4	0		14395	Activated RNA polymerase II transcriptional coactivator p15 OS=Homo sapiens GN=SUB1 PE=1 SV=3
390	302	Q16531	165.38	12	6	9	24800000	36300000	13	12	8	9	Carbamidomethylation	126968	DNA damage-binding protein 1 OS=Homo sapiens GN=DDB1 PE=1 SV=1
282	297	Q9P2J5	146.19	14	14	8	24800000	10000000	13	11	14	9	Carbamidomethylation; Deamidation (NQ)	134466	Leucine--tRNA ligase cytoplasmic OS=Homo sapiens GN=LARS PE=1 SV=2
1066	847	Q96QD8	135.02	11	11	0	24800000		4	4	5	0	Carbamidomethylation	56026	Sodium-coupled neutral amino acid transporter 2 OS=Homo sapiens GN=SLC38A2 PE=1 SV=2
515	553	Q14498	139.84	15	15	13	24700000	22700000	6	6	7	6	Acetylation (Protein N-term)	59380	RNA-binding protein 39 OS=Homo sapiens GN=RBM39 PE=1 SV=2
420	283	P27816	137.81	16	11	9	24700000	15200000	12	12	9	7	Carbamidomethylation; Acetylation (Protein N-term)	121005	Microtubule-associated protein 4 OS=Homo sapiens GN=MAP4 PE=1 SV=3
614	750	P60228	119.84	15	15	8	24500000	6010000	6	6	7	3	Acetylation (Protein N-term)	52221	Eukaryotic translation initiation factor 3 subunit E OS=Homo sapiens GN=EIF3E PE=1 SV=1
462	592	P23381	131.13	14	14	13	24400000	23100000	6	5	8	7	Carbamidomethylation	53165	Tryptophan--tRNA ligase cytoplasmic OS=Homo sapiens GN=WARS PE=1 SV=2
227	170	Q9NR30	181.39	26	18	22	24300000	90500000	18	14	12	17	Carbamidomethylation	87344	Nucleolar RNA helicase 2 OS=Homo sapiens GN=DDX21 PE=1 SV=5
692	914	P26447	79.16	33	26	24	24300000	11400000	6	5	5	4		11729	Protein S100-A4 OS=Homo sapiens GN=S100A4 PE=1 SV=1
139	179	Q14204	190.37	8	5	6	24100000	31600000	32	28	20	25		532412	Cytoplasmic dynein 1 heavy chain 1 OS=Homo sapiens GN=DYNC1H1 PE=1 SV=5
451	368	O75874	137.24	27	24	13	24000000	7760000	10	9	10	5	Carbamidomethylation	46659	Isocitrate dehydrogenase [NADP] cytoplasmic OS=Homo sapiens GN=IDH1 PE=1 SV=2
558	450	P48634	136.02	6	6	1	23900000	3840000	9	7	9	2		228861	Protein PRRC2A OS=Homo sapiens GN=PRRC2A PE=1 SV=3
1160	1364	O75531	68.11	35	35	35	23900000	9670000	2	2	3	2	Carbamidomethylation	10059	Barrier-to-autointegration factor OS=Homo sapiens GN=BANF1 PE=1 SV=1
995	656	Q9NUJ1	126.47	21	21	0	23600000		6	6	6	0	Carbamidomethylation	33933	Mycophenolic acid acyl-glucuronide esterase mitochondrial OS=Homo sapiens GN=ABHD10 PE=1 SV=1
793	649	P07602	124.51	13	13	0	23600000		7	6	7	0	Carbamidomethylation	58113	Prosaposin OS=Homo sapiens GN=PSAP PE=1 SV=2
503	349	P35998	155.37	28	19	22	23500000	30100000	9	9	6	7	Carbamidomethylation	48634	26S protease regulatory subunit 7 OS=Homo sapiens GN=PSMC2 PE=1 SV=3
611	650	P51858	133.55	34	30	16	23400000	13400000	6	6	7	3	Carbamidomethylation	26788	Hepatoma-derived growth factor OS=Homo sapiens GN=HDGF PE=1 SV=1
612	682	Q9NQC3	121.45	8	8	6	23300000	10600000	6	5	5	5	Carbamidomethylation; Acetylation (Protein N-term)	129931	Reticulon-4 OS=Homo sapiens GN=RTN4 PE=1 SV=2
317	389	P17980	142.64	26	24	22	23200000	21700000	11	8	11	11	Acetylation (Protein N-term)	49204	26S protease regulatory subunit 6A OS=Homo sapiens GN=PSMC3 PE=1 SV=3
430	548	P35613	169.33	23	21	23	23100000	47000000	7	7	6	10	Carbamidomethylation	42200	Basigin OS=Homo sapiens GN=BSG PE=1 SV=2
708	695	P49755	115.67	27	27	12	23000000	12200000	5	5	6	3		24976	Transmembrane emp24 domain-containing protein 10 OS=Homo sapiens GN=TMED10 PE=1 SV=2
358	256	Q1KMD3	165.61	18	9	18	22900000	45000000	13	12	6	13	Carbamidomethylation; Deamidation (NQ); Pyro-glu from Q	85105	Heterogeneous nuclear ribonucleoprotein U-like protein 2 OS=Homo sapiens GN=HNRNPUL2 PE=1 SV=1
866	813	P30043	115.9	23	23	12	22900000	2530000	4	4	5	2		22119	Flavin reductase (NADPH) OS=Homo sapiens GN=BLVRB PE=1 SV=3
222	181	O95373	188.96	18	11	18	22800000	72600000	14	13	9	21	Carbamidomethylation; Acetylation (Protein N-term)	119516	Importin-7 OS=Homo sapiens GN=IPO7 PE=1 SV=1
384	307	Q9UNM6	138.35	35	35	23	22800000	20200000	11	10	11	7	Carbamidomethylation	42946	26S proteasome non-ATPase regulatory subunit 13 OS=Homo sapiens GN=PSMD13 PE=1 SV=2
440	294	Q07065	150.22	23	23	4	22700000	3700000	11	10	12	3	Carbamidomethylation	66023	Cytoskeleton-associated protein 4 OS=Homo sapiens GN=CKAP4 PE=1 SV=2
516	652	P09622	122.92	16	16	14	22700000	23100000	5	5	7	6	Carbamidomethylation; Deamidation (NQ)	54177	Dihydrolipoyl dehydrogenase mitochondrial OS=Homo sapiens GN=DLD PE=1 SV=2
662	724	O43776	117.82	15	13	4	22700000	2870000	7	7	7	2	Carbamidomethylation	62943	Asparagine--tRNA ligase cytoplasmic OS=Homo sapiens GN=NARS PE=1 SV=1
356	332	Q15758	156.4	22	17	22	22500000	56300000	9	9	8	11	Carbamidomethylation; Deamidation (NQ)	56598	Neutral amino acid transporter B(0) OS=Homo sapiens GN=SLC1A5 PE=1 SV=2
710	726	P26368	118	19	17	10	22400000	12700000	5	5	6	3	Carbamidomethylation; Acetylation (Protein N-term)	53501	Splicing factor U2AF 65 kDa subunit OS=Homo sapiens GN=U2AF2 PE=1 SV=4
290	446	P06753	144	30	28	30	22200000	10500000	10	3	13	10		32950	Tropomyosin alpha-3 chain OS=Homo sapiens GN=TPM3 PE=1 SV=2
704	635	P39656	93.71	21	21	6	22200000	3130000	6	6	6	3		50801	Dolichyl-diphosphooligosaccharide--protein glycosyltransferase 48 kDa subunit OS=Homo sapiens GN=DDOST PE=1 SV=4
377	232	Q8WUM4	164.85	23	20	10	22000000	13700000	14	14	11	7	Carbamidomethylation	96023	Programmed cell death 6-interacting protein OS=Homo sapiens GN=PDCD6IP PE=1 SV=1
368	308	P14868	156.11	23	17	20	22000000	29400000	11	9	9	9	Carbamidomethylation	57136	Aspartate--tRNA ligase cytoplasmic OS=Homo sapiens GN=DARS PE=1 SV=2
827	607	P52907	126.79	30	22	12	22000000	937000	6	5	4	3	Carbamidomethylation	32923	F-actin-capping protein subunit alpha-1 OS=Homo sapiens GN=CAPZA1 PE=1 SV=3
613	745	Q9UHD1	126.6	23	17	23	22000000	23900000	5	5	4	6	Carbamidomethylation	37490	Cysteine and histidine-rich domain-containing protein 1 OS=Homo sapiens GN=CHORDC1 PE=1 SV=2
960	687	Q13126	117.37	24	24	6	21900000	1230000	5	5	5	1	Carbamidomethylation; Deamidation (NQ)	31236	S-methyl-5'-thioadenosine phosphorylase OS=Homo sapiens GN=MTAP PE=1 SV=2
484	683	P78417	99.45	21	21	21	21900000	21600000	5	5	7	7	Carbamidomethylation	27566	Glutathione S-transferase omega-1 OS=Homo sapiens GN=GSTO1 PE=1 SV=2
404	437	P39687	160.17	34	21	34	21800000	33000000	9	4	6	11	Carbamidomethylation; Acetylation (Protein N-term)	28585	Acidic leucine-rich nuclear phosphoprotein 32 family member A OS=Homo sapiens GN=ANP32A PE=1 SV=1
293	245	Q9BUJ2	158.13	17	12	13	21800000	18500000	15	10	10	13	Carbamidomethylation; Oxidation (M)	95739	Heterogeneous nuclear ribonucleoprotein U-like protein 1 OS=Homo sapiens GN=HNRNPUL1 PE=1 SV=2
210	377	P16989	204.82	49	23	49	21700000	75000000	12	7	13	19	Deamidation (NQ)	40090	Y-box-binding protein 3 OS=Homo sapiens GN=YBX3 PE=1 SV=4
452	276	Q06210	161.78	23	21	10	21700000	62200000	11	11	10	5	Carbamidomethylation	78806	Glutamine--fructose-6-phosphate aminotransferase [isomerizing] 1 OS=Homo sapiens GN=GFPT1 PE=1 SV=3
375	342	Q08945	148.68	17	17	11	21600000	22100000	9	9	11	7	Carbamidomethylation; Acetylation (Protein N-term)	81075	FACT complex subunit SSRP1 OS=Homo sapiens GN=SSRP1 PE=1 SV=1
315	615	P10412	156.95	33	29	30	21500000	23000000	9	2	11	11	Acetylation (Protein N-term)	21865	Histone H1.4 OS=Homo sapiens GN=HIST1H1E PE=1 SV=2
683	577	P47756	116.32	23	23	7	21500000	8150000	6	6	7	2	Carbamidomethylation; Acetylation (Protein N-term)	31350	F-actin-capping protein subunit beta OS=Homo sapiens GN=CAPZB PE=1 SV=4
283	155	P55060	188.86	21	8	18	21400000	137000000	16	16	6	17	Carbamidomethylation; Acetylation (Protein N-term)	110417	Exportin-2 OS=Homo sapiens GN=CSE1L PE=1 SV=3
445	480	O75390	138.8	23	17	21	21400000	41400000	8	8	7	8		51712	Citrate synthase mitochondrial OS=Homo sapiens GN=CS PE=1 SV=2
359	285	P43686	157.91	44	32	42	21300000	24800000	11	11	9	10	Carbamidomethylation; Acetylation (Protein N-term)	47366	26S protease regulatory subunit 6B OS=Homo sapiens GN=PSMC4 PE=1 SV=2
586	513	Q9UN86	129.94	21	21	6	21200000	8660000	8	5	9	2	Acetylation (Protein N-term)	54121	Ras GTPase-activating protein-binding protein 2 OS=Homo sapiens GN=G3BP2 PE=1 SV=2
363	279	P53618	158.06	22	13	12	21100000	14400000	13	13	11	8	Carbamidomethylation; Deamidation (NQ)	107142	Coatomer subunit beta OS=Homo sapiens GN=COPB1 PE=1 SV=3
740	693	P23588	124.39	13	8	9	21000000	25400000	5	5	4	4	Carbamidomethylation	69151	Eukaryotic translation initiation factor 4B OS=Homo sapiens GN=EIF4B PE=1 SV=2
1668	1374	P20962	52.06	23	23	12	20900000	296000	2	2	2	1		11530	Parathymosin OS=Homo sapiens GN=PTMS PE=1 SV=2
346	370	P20042	160.55	48	35	41	20800000	46500000	10	9	9	11	Deamidation (NQ); Oxidation (M)	38388	Eukaryotic translation initiation factor 2 subunit 2 OS=Homo sapiens GN=EIF2S2 PE=1 SV=2
893	881	Q9UGI8	88.78	18	15	3	20800000	64400000	6	6	5	1	Carbamidomethylation; Deamidation (NQ)	47996	Testin OS=Homo sapiens GN=TES PE=1 SV=1
830	678	P48047	106.93	31	31	5	20700000	1570000	5	5	6	1	Carbamidomethylation; Deamidation (NQ)	23277	ATP synthase subunit O mitochondrial OS=Homo sapiens GN=ATP5O PE=1 SV=1
638	718	P09012	84.58	18	18	18	20700000	18000000	5	5	5	5	Acetylation (Protein N-term)	31280	U1 small nuclear ribonucleoprotein A OS=Homo sapiens GN=SNRPA PE=1 SV=3
236	227	O43390	169.89	23	20	20	20600000	30900000	13	6	13	15	Carbamidomethylation	70943	Heterogeneous nuclear ribonucleoprotein R OS=Homo sapiens GN=HNRNPR PE=1 SV=1
439	263	P18206	149.37	15	13	9	20400000	11300000	11	10	9	6		123799	Vinculin OS=Homo sapiens GN=VCL PE=1 SV=4
122	139	P13647	198.73	34	23	31	20300000	30400000	26	3	23	26	Carbamidomethylation; Deamidation (NQ)	62378	Keratin type II cytoskeletal 5 OS=Homo sapiens GN=KRT5 PE=1 SV=3
402	371	P41252	159.51	10	9	3	20300000	5460000	13	9	11	6		144498	Isoleucine--tRNA ligase cytoplasmic OS=Homo sapiens GN=IARS PE=1 SV=2
307	351	P38159	143.57	28	21	25	20200000	22200000	13	10	11	11		42332	RNA-binding motif protein X chromosome OS=Homo sapiens GN=RBMX PE=1 SV=3
530	376	P54136	148.12	15	10	11	20000000	15300000	9	8	6	6	Carbamidomethylation	75379	Arginine--tRNA ligase cytoplasmic OS=Homo sapiens GN=RARS PE=1 SV=2
203	194	P02533	186.25	38	36	11	19900000		18	3	25	8	Carbamidomethylation; Deamidation (NQ); Oxidation (M); Pyro-glu from E	51562	Keratin type I cytoskeletal 14 OS=Homo sapiens GN=KRT14 PE=1 SV=4
867	817	Q9GZT3	115.03	47	34	34	19900000	10400000	4	4	4	3	Carbamidomethylation	12349	SRA stem-loop-interacting RNA-binding protein mitochondrial OS=Homo sapiens GN=SLIRP PE=1 SV=1
615	766	P62633	120.28	35	35	20	19800000	8330000	5	5	7	3	Carbamidomethylation; Deamidation (NQ)	19463	Cellular nucleic acid-binding protein OS=Homo sapiens GN=CNBP PE=1 SV=1
500	500	Q14847	124	29	15	29	19700000	42900000	7	7	5	8		29717	LIM and SH3 domain protein 1 OS=Homo sapiens GN=LASP1 PE=1 SV=2
743	533	Q14914	100.4	31	31	4	19700000	6690000	7	7	7	1	Carbamidomethylation	35870	Prostaglandin reductase 1 OS=Homo sapiens GN=PTGR1 PE=1 SV=2
415	2087	Q8NF91	62.81	0	0	0	19500000	13600000	7	1	6	10		1011108	Nesprin-1 OS=Homo sapiens GN=SYNE1 PE=1 SV=4
534	504	Q9UL46	141.55	35	35	24	19400000	10900000	7	6	7	5	Carbamidomethylation	27402	Proteasome activator complex subunit 2 OS=Homo sapiens GN=PSME2 PE=1 SV=4
1639	971	Q92520	97.66	16	16	0	19400000		3	3	3	0	Carbamidomethylation	24680	Protein FAM3C OS=Homo sapiens GN=FAM3C PE=1 SV=1
690	821	P0DN76	114.5	25	25	25	19300000	16300000	5	5	4	5	Carbamidomethylation; Acetylation (Protein N-term)	27872	Splicing factor U2AF 35 kDa subunit-like protein OS=Homo sapiens GN=U2AF1L5 PE=1 SV=1
690	822	Q01081	114.5	25	25	25	19300000	16300000	5	5	4	5	Carbamidomethylation; Acetylation (Protein N-term)	27872	Splicing factor U2AF 35 kDa subunit OS=Homo sapiens GN=U2AF1 PE=1 SV=3
642	955	P60953	101.42	20	20	20	19300000	18000000	3	2	5	5	Carbamidomethylation	21259	Cell division control protein 42 homolog OS=Homo sapiens GN=CDC42 PE=1 SV=2
341	282	P42167	179.36	35	35	18	19200000	2190000	11	5	14	6	Carbamidomethylation	50670	Lamina-associated polypeptide 2 isoforms beta/gamma OS=Homo sapiens GN=TMPO PE=1 SV=2
226	152	Q13310	196.98	29	27	19	19100000	8970000	17	8	17	12	Carbamidomethylation; Deamidation (NQ)	70783	Polyadenylate-binding protein 4 OS=Homo sapiens GN=PABPC4 PE=1 SV=1
434	412	P31942	148.62	24	16	24	19000000	40700000	8	7	6	10	Carbamidomethylation; Acetylation (Protein N-term); Oxidation (M)	36926	Heterogeneous nuclear ribonucleoprotein H3 OS=Homo sapiens GN=HNRNPH3 PE=1 SV=2
436	599	Q9Y696	133.29	45	45	45	19000000	15100000	7	6	8	8	Carbamidomethylation; Acetylation (Protein N-term); Deamidation (NQ)	28772	Chloride intracellular channel protein 4 OS=Homo sapiens GN=CLIC4 PE=1 SV=4
587	582	P51148	120.38	38	29	31	18800000	14300000	6	6	6	5		23483	Ras-related protein Rab-5C OS=Homo sapiens GN=RAB5C PE=1 SV=2
871	867	P28072	87.59	29	29	13	18800000	14000000	4	4	4	3		25358	Proteasome subunit beta type-6 OS=Homo sapiens GN=PSMB6 PE=1 SV=4
585	399	P60900	148.01	40	20	30	18600000	28600000	8	8	4	7	Carbamidomethylation	27399	Proteasome subunit alpha type-6 OS=Homo sapiens GN=PSMA6 PE=1 SV=1
832	707	P39748	135.36	21	15	16	18600000	8920000	5	5	4	3		42593	Flap endonuclease 1 OS=Homo sapiens GN=FEN1 PE=1 SV=1
764	536	P47895	107.53	14	14	2	18600000		7	6	7	1	Carbamidomethylation	56109	Aldehyde dehydrogenase family 1 member A3 OS=Homo sapiens GN=ALDH1A3 PE=1 SV=2
219	274	P67936	168.27	52	42	52	18500000	39500000	13	7	15	16	Carbamidomethylation	28522	Tropomyosin alpha-4 chain OS=Homo sapiens GN=TPM4 PE=1 SV=3
1115	1363	P42126	72.1	9	9	4	18500000	2820000	2	2	4	1		32816	Enoyl-CoA delta isomerase 1 mitochondrial OS=Homo sapiens GN=ECI1 PE=1 SV=1
448	312	O43242	164.69	23	15	19	18400000	28800000	11	10	7	8		60978	26S proteasome non-ATPase regulatory subunit 3 OS=Homo sapiens GN=PSMD3 PE=1 SV=2
618	544	O43143	124.74	10	10	8	18300000	13700000	6	6	6	4		90933	Pre-mRNA-splicing factor ATP-dependent RNA helicase DHX15 OS=Homo sapiens GN=DHX15 PE=1 SV=2
411	445	P28066	155.46	42	27	42	18200000	38000000	8	8	6	11	Carbamidomethylation; Acetylation (Protein N-term)	26411	Proteasome subunit alpha type-5 OS=Homo sapiens GN=PSMA5 PE=1 SV=3
738	516	Q00796	124.74	31	26	6	18200000	1620000	7	6	6	2	Carbamidomethylation; Acetylation (Protein N-term)	38325	Sorbitol dehydrogenase OS=Homo sapiens GN=SORD PE=1 SV=4
994	614	Q13232	110.87	43	43	0	18200000		6	6	6	0	Carbamidomethylation	19015	Nucleoside diphosphate kinase 3 OS=Homo sapiens GN=NME3 PE=1 SV=2
842	958	Q9NS69	88.22	31	31	31	18200000	8010000	3	3	4	3	Acetylation (Protein N-term)	15522	Mitochondrial import receptor subunit TOM22 homolog OS=Homo sapiens GN=TOMM22 PE=1 SV=3
1710	1578	A6NHT5	66.46	7	4	3	18000000	7200000	2	2	2	1	Deamidation (NQ)	37825	Homeobox protein HMX3 OS=Homo sapiens GN=HMX3 PE=1 SV=1
840	890	Q8NBS9	108.53	16	16	8	17900000	7050000	4	4	5	2	Carbamidomethylation; Pyro-glu from Q	47629	Thioredoxin domain-containing protein 5 OS=Homo sapiens GN=TXNDC5 PE=1 SV=2
495	465	Q9UJZ1	160.03	34	21	34	17800000	28100000	8	8	5	8	Carbamidomethylation	38534	Stomatin-like protein 2 mitochondrial OS=Homo sapiens GN=STOML2 PE=1 SV=1
655	492	Q9Y262	155.79	15	13	6	17700000	8400000	7	7	6	3		66727	Eukaryotic translation initiation factor 3 subunit L OS=Homo sapiens GN=EIF3L PE=1 SV=1
268	196	P31939	183.1	36	18	36	17600000	43700000	14	14	7	17	Carbamidomethylation	64616	Bifunctional purine biosynthesis protein PURH OS=Homo sapiens GN=ATIC PE=1 SV=3
765	556	Q9UHX1	139.84	16	16	8	17600000	5040000	6	6	6	2	Carbamidomethylation	59876	Poly(U)-binding-splicing factor PUF60 OS=Homo sapiens GN=PUF60 PE=1 SV=1
442	356	P53621	133.77	11	11	6	17600000	7540000	11	9	11	4	Carbamidomethylation	138345	Coatomer subunit alpha OS=Homo sapiens GN=COPA PE=1 SV=2
706	660	O60701	117.27	14	14	12	17200000	17000000	5	5	5	4		55024	UDP-glucose 6-dehydrogenase OS=Homo sapiens GN=UGDH PE=1 SV=1
673	751	P31949	116.26	46	39	46	17200000	29500000	5	4	4	5	Carbamidomethylation	11740	Protein S100-A11 OS=Homo sapiens GN=S100A11 PE=1 SV=2
705	655	P62995	131.09	24	14	24	17100000	19200000	5	4	4	5	Carbamidomethylation	33666	Transformer-2 protein homolog beta OS=Homo sapiens GN=TRA2B PE=1 SV=1
509	392	P62191	162.53	26	12	22	17000000	17200000	10	8	5	8	Carbamidomethylation	49185	26S protease regulatory subunit 4 OS=Homo sapiens GN=PSMC1 PE=1 SV=1
532	454	O00159	126.08	11	9	5	17000000	2910000	10	7	8	4	Carbamidomethylation	121682	Unconventional myosin-Ic OS=Homo sapiens GN=MYO1C PE=1 SV=4
637	686	O15371	110.09	14	14	11	17000000	7610000	5	5	6	4	Carbamidomethylation	63973	Eukaryotic translation initiation factor 3 subunit D OS=Homo sapiens GN=EIF3D PE=1 SV=1
687	636	P60981	116.23	33	19	26	16900000	9390000	6	5	4	5	Carbamidomethylation; Acetylation (Protein N-term); Deamidation (NQ)	18506	Destrin OS=Homo sapiens GN=DSTN PE=1 SV=3
1102	949	O15427	97.27	7	7	5	16900000	3920000	3	3	3	2		49469	Monocarboxylate transporter 4 OS=Homo sapiens GN=SLC16A3 PE=1 SV=1
659	562	O00303	132.6	22	14	19	16800000	13000000	6	6	4	5	Carbamidomethylation	37564	Eukaryotic translation initiation factor 3 subunit F OS=Homo sapiens GN=EIF3F PE=1 SV=1
714	1017	P07919	103.89	35	35	26	16800000	4140000	3	2	6	3	Carbamidomethylation; Deamidation (NQ)	10739	Cytochrome b-c1 complex subunit 6 mitochondrial OS=Homo sapiens GN=UQCRH PE=1 SV=2
746	601	P61158	113.13	23	17	15	16700000	12100000	6	6	4	4	Carbamidomethylation	47371	Actin-related protein 3 OS=Homo sapiens GN=ACTR3 PE=1 SV=3
372	316	Q9Y678	152.75	19	15	10	16500000	9150000	11	11	13	5	Carbamidomethylation	97718	Coatomer subunit gamma-1 OS=Homo sapiens GN=COPG1 PE=1 SV=1
457	333	P13804	148.37	46	28	32	16500000	18000000	9	9	6	9	Carbamidomethylation; Pyro-glu from Q	35080	Electron transfer flavoprotein subunit alpha mitochondrial OS=Homo sapiens GN=ETFA PE=1 SV=1
1111	1146	O43423	71.2	9	5	9	16500000	7580000	3	1	2	3	Acetylation (Protein N-term)	26762	Acidic leucine-rich nuclear phosphoprotein 32 family member C OS=Homo sapiens GN=ANP32C PE=2 SV=1
620	613	P04181	127	18	18	11	16400000	7250000	6	5	6	4		48535	Ornithine aminotransferase mitochondrial OS=Homo sapiens GN=OAT PE=1 SV=1
868	834	P54727	95.13	14	14	7	16400000	8580000	4	4	4	3		43171	UV excision repair protein RAD23 homolog B OS=Homo sapiens GN=RAD23B PE=1 SV=1
1986	1708	P62861	48.03	17	17	17	16400000	11000000	1	1	1	1		6648	40S ribosomal protein S30 OS=Homo sapiens GN=FAU PE=1 SV=1
569	560	P22061	147.03	48	22	48	16300000	27700000	6	6	3	8	Carbamidomethylation	24636	Protein-L-isoaspartate(D-aspartate) O-methyltransferase OS=Homo sapiens GN=PCMT1 PE=1 SV=4
566	641	Q9Y5B9	104.96	6	6	2	16300000	4420000	7	5	8	3	Acetylation (Protein N-term)	119914	FACT complex subunit SPT16 OS=Homo sapiens GN=SUPT16H PE=1 SV=1
475	542	P62333	132.11	22	22	15	16200000	10800000	7	7	9	5	Carbamidomethylation	44173	26S protease regulatory subunit 10B OS=Homo sapiens GN=PSMC6 PE=1 SV=1
689	703	Q13347	110.52	16	13	16	16200000	12900000	5	5	4	5		36502	Eukaryotic translation initiation factor 3 subunit I OS=Homo sapiens GN=EIF3I PE=1 SV=1
352	354	O14818	172.38	53	38	53	16100000	21100000	11	7	8	11	Carbamidomethylation	27887	Proteasome subunit alpha type-7 OS=Homo sapiens GN=PSMA7 PE=1 SV=1
571	593	Q15046	130.7	11	11	10	15800000	7320000	6	5	6	5	Carbamidomethylation; Acetylation (Protein N-term)	68048	Lysine--tRNA ligase OS=Homo sapiens GN=KARS PE=1 SV=3
391	357	P37802	151.74	59	26	59	15700000	50600000	9	9	6	11	Carbamidomethylation	22391	Transgelin-2 OS=Homo sapiens GN=TAGLN2 PE=1 SV=3
424	433	P12081	140.48	22	18	19	15600000	7730000	10	6	7	9	Carbamidomethylation	57411	Histidine--tRNA ligase cytoplasmic OS=Homo sapiens GN=HARS PE=1 SV=2
1000	824	Q01650	118.21	11	8	9	15600000	14400000	4	4	3	3		55010	Large neutral amino acids transporter small subunit 1 OS=Homo sapiens GN=SLC7A5 PE=1 SV=2
837	830	P09496	105.34	18	15	18	15500000	22200000	4	4	3	4	Carbamidomethylation	27077	Clathrin light chain A OS=Homo sapiens GN=CLTA PE=1 SV=1
554	758	P28074	99.8	16	16	11	15400000	7810000	5	4	7	5		28480	Proteasome subunit beta type-5 OS=Homo sapiens GN=PSMB5 PE=1 SV=3
1007	918	P07741	91.05	30	30	13	15200000	1790000	4	3	5	1	Carbamidomethylation; Acetylation (Protein N-term)	19608	Adenine phosphoribosyltransferase OS=Homo sapiens GN=APRT PE=1 SV=2
816	839	Q9NR31	99.06	33	33	27	15100000	7160000	4	4	4	3	Carbamidomethylation	22367	GTP-binding protein SAR1a OS=Homo sapiens GN=SAR1A PE=1 SV=1
536	407	P11413	153.95	17	13	13	15000000	13200000	8	8	6	6		59257	Glucose-6-phosphate 1-dehydrogenase OS=Homo sapiens GN=G6PD PE=1 SV=4
1156	1119	O14561	70.76	22	22	10	15000000	5080000	3	3	4	1	Carbamidomethylation	17417	Acyl carrier protein mitochondrial OS=Homo sapiens GN=NDUFAB1 PE=1 SV=3
575	527	Q9Y3F4	139.62	31	27	19	14900000	6370000	7	7	7	4	Carbamidomethylation; Pyro-glu from Q	38438	Serine-threonine kinase receptor-associated protein OS=Homo sapiens GN=STRAP PE=1 SV=1
923	910	Q9UHB9	103.39	10	10	4	14900000	3500000	4	4	5	1	Carbamidomethylation	70730	Signal recognition particle subunit SRP68 OS=Homo sapiens GN=SRP68 PE=1 SV=2
767	602	Q15631	101.11	34	27	14	14800000	4310000	6	6	6	2	Carbamidomethylation	26183	Translin OS=Homo sapiens GN=TSN PE=1 SV=1
350	191	O14980	182.52	18	8	15	14700000	36500000	14	14	6	13	Carbamidomethylation	123386	Exportin-1 OS=Homo sapiens GN=XPO1 PE=1 SV=1
172	233	P12236	163.45	46	38	43	14700000	33100000	16	4	15	23	Carbamidomethylation; Acetylation (Protein N-term)	32866	ADP/ATP translocase 3 OS=Homo sapiens GN=SLC25A6 PE=1 SV=4
565	438	Q92973	133.26	12	9	3	14700000	1670000	10	6	8	3	Carbamidomethylation	102355	Transportin-1 OS=Homo sapiens GN=TNPO1 PE=1 SV=2
563	700	P35222	122.55	12	9	10	14700000	17300000	7	6	5	6	Carbamidomethylation; Oxidation (M)	85497	Catenin beta-1 OS=Homo sapiens GN=CTNNB1 PE=1 SV=1
663	789	P09960	121.42	11	11	6	14700000	3680000	4	4	7	2	Carbamidomethylation	69285	Leukotriene A-4 hydrolase OS=Homo sapiens GN=LTA4H PE=1 SV=2
1294	1009	Q9UBS4	84.64	10	8	7	14700000	6610000	3	3	2	2		40514	DnaJ homolog subfamily B member 11 OS=Homo sapiens GN=DNAJB11 PE=1 SV=1
491	604	P61289	122.58	25	15	21	14500000	32300000	6	5	6	7		29506	Proteasome activator complex subunit 3 OS=Homo sapiens GN=PSME3 PE=1 SV=1
784	1333	A8MWD9	87.08	26	26	26	14400000	11600000	3	3	4	4		8544	Putative small nuclear ribonucleoprotein G-like protein 15 OS=Homo sapiens GN=SNRPGP15 PE=5 SV=2
784	1334	P62308	87.08	26	26	26	14400000	11600000	3	3	4	4		8496	Small nuclear ribonucleoprotein G OS=Homo sapiens GN=SNRPG PE=1 SV=1
432	275	P43490	148.55	36	15	35	14300000	55900000	12	12	5	11	Carbamidomethylation	55521	Nicotinamide phosphoribosyltransferase OS=Homo sapiens GN=NAMPT PE=1 SV=1
629	763	P61106	95.18	28	28	13	14300000	354000	5	4	7	3	Carbamidomethylation	23897	Ras-related protein Rab-14 OS=Homo sapiens GN=RAB14 PE=1 SV=4
870	860	Q14019	88.32	36	36	31	14300000	16800000	4	4	4	3	Carbamidomethylation	15945	Coactosin-like protein OS=Homo sapiens GN=COTL1 PE=1 SV=3
348	287	Q04637	167.18	8	6	7	14200000	21900000	11	9	10	9	Carbamidomethylation	175490	Eukaryotic translation initiation factor 4 gamma 1 OS=Homo sapiens GN=EIF4G1 PE=1 SV=4
481	484	Q09028	149.15	20	20	17	14200000	7380000	7	2	9	5	Carbamidomethylation; Deamidation (NQ)	47656	Histone-binding protein RBBP4 OS=Homo sapiens GN=RBBP4 PE=1 SV=3
684	579	P67775	129.96	24	20	19	14200000	16300000	6	6	5	4	Carbamidomethylation	35594	Serine/threonine-protein phosphatase 2A catalytic subunit alpha isoform OS=Homo sapiens GN=PPP2CA PE=1 SV=1
917	675	Q96PK6	111.11	10	7	2	14200000	2450000	6	6	5	1	Carbamidomethylation	69492	RNA-binding protein 14 OS=Homo sapiens GN=RBM14 PE=1 SV=2
1519	1250	P40121	88.42	7	7	0	14100000		2	2	3	0	Pyro-glu from Q	38499	Macrophage-capping protein OS=Homo sapiens GN=CAPG PE=1 SV=2
739	561	Q9P258	126.8	16	13	6	14000000	2540000	6	6	6	2	Carbamidomethylation	56085	Protein RCC2 OS=Homo sapiens GN=RCC2 PE=1 SV=2
1554	991	P82979	67.75	14	14	0	14000000		3	3	3	0		23671	SAP domain-containing ribonucleoprotein OS=Homo sapiens GN=SARNP PE=1 SV=3
753	567	P30084	122.89	33	33	0	13900000		6	6	8	0	Carbamidomethylation	31387	Enoyl-CoA hydratase mitochondrial OS=Homo sapiens GN=ECHS1 PE=1 SV=4
639	869	O95816	80.64	29	29	18	13900000	8150000	4	4	7	3	Carbamidomethylation	23772	BAG family molecular chaperone regulator 2 OS=Homo sapiens GN=BAG2 PE=1 SV=1
770	747	O00231	98.06	14	9	14	13800000	14200000	5	5	3	5	Acetylation (Protein N-term)	47464	26S proteasome non-ATPase regulatory subunit 11 OS=Homo sapiens GN=PSMD11 PE=1 SV=3
709	723	Q96A72	89.83	43	25	43	13800000	22300000	5	5	3	6	Acetylation (Protein N-term)	17276	Protein mago nashi homolog 2 OS=Homo sapiens GN=MAGOHB PE=1 SV=1
1295	1010	P52815	85.81	15	15	6	13800000	2910000	3	3	3	1		21348	39S ribosomal protein L12 mitochondrial OS=Homo sapiens GN=MRPL12 PE=1 SV=2
455	375	P50454	187.21	33	9	33	13700000	65700000	10	10	4	11		46441	Serpin H1 OS=Homo sapiens GN=SERPINH1 PE=1 SV=2
963	776	O75131	101.58	10	10	1	13700000		5	4	5	1	Carbamidomethylation; Pyro-glu from E	60131	Copine-3 OS=Homo sapiens GN=CPNE3 PE=1 SV=1
408	317	Q08380	165.78	24	10	24	13600000	74100000	11	11	4	13	Carbamidomethylation	65331	Galectin-3-binding protein OS=Homo sapiens GN=LGALS3BP PE=1 SV=1
329	633	P68431	119.97	49	49	44	13600000	24200000	7	1	11	10	Carbamidomethylation; Deamidation (NQ); Oxidation (M)	15404	Histone H3.1 OS=Homo sapiens GN=HIST1H3A PE=1 SV=2
1152	1019	P20073	99.3	8	8	0	13400000		4	3	5	0		52739	Annexin A7 OS=Homo sapiens GN=ANXA7 PE=1 SV=3
242	143	P05455	198.67	51	14	51	13200000	124000000	19	18	5	23	Carbamidomethylation; Deamidation (NQ)	46837	Lupus La protein OS=Homo sapiens GN=SSB PE=1 SV=2
707	690	P60763	107.16	25	17	22	13200000	11600000	6	4	4	5	Carbamidomethylation; Acetylation (Protein N-term)	21379	Ras-related C3 botulinum toxin substrate 3 OS=Homo sapiens GN=RAC3 PE=1 SV=1
398	551	Q99729	149.73	23	13	23	13100000	48400000	7	6	5	12	Carbamidomethylation	36225	Heterogeneous nuclear ribonucleoprotein A/B OS=Homo sapiens GN=HNRNPAB PE=1 SV=2
396	418	O00232	123.2	22	14	19	13100000	18300000	10	6	8	9		52904	26S proteasome non-ATPase regulatory subunit 12 OS=Homo sapiens GN=PSMD12 PE=1 SV=3
319	252	O75643	164.21	7	5	6	13000000	16800000	13	11	10	11	Carbamidomethylation	244505	U5 small nuclear ribonucleoprotein 200 kDa helicase OS=Homo sapiens GN=SNRNP200 PE=1 SV=2
446	498	P06396	125	10	9	9	13000000	12000000	8	6	8	7	Carbamidomethylation	85697	Gelsolin OS=Homo sapiens GN=GSN PE=1 SV=1
1109	1108	P30040	83.16	12	12	8	13000000	4540000	3	3	3	2		28993	Endoplasmic reticulum resident protein 29 OS=Homo sapiens GN=ERP29 PE=1 SV=4
1159	1285	P51571	77.43	17	17	6	13000000	3710000	2	2	3	2		18999	Translocon-associated protein subunit delta OS=Homo sapiens GN=SSR4 PE=1 SV=1
1361	1047	P43307	85.86	12	12	5	12900000	2980000	3	3	3	1		32235	Translocon-associated protein subunit alpha OS=Homo sapiens GN=SSR1 PE=1 SV=3
685	605	P25788	106.93	21	14	16	12800000	6960000	6	6	4	5		28433	Proteasome subunit alpha type-3 OS=Homo sapiens GN=PSMA3 PE=1 SV=2
369	379	P61221	159.2	23	16	22	12700000	13200000	8	8	10	8	Carbamidomethylation	67314	ATP-binding cassette sub-family E member 1 OS=Homo sapiens GN=ABCE1 PE=1 SV=1
564	436	Q9NZB2	131.89	9	8	3	12700000	17100000	8	7	7	4	Carbamidomethylation	121888	Constitutive coactivator of PPAR-gamma-like protein 1 OS=Homo sapiens GN=FAM120A PE=1 SV=2
622	698	Q92688	124.65	22	16	22	12700000	11300000	5	2	4	6	Carbamidomethylation	28788	Acidic leucine-rich nuclear phosphoprotein 32 family member B OS=Homo sapiens GN=ANP32B PE=1 SV=1
783	1291	P37108	75.75	20	20	20	12500000	21900000	2	2	3	5		14570	Signal recognition particle 14 kDa protein OS=Homo sapiens GN=SRP14 PE=1 SV=2
888	931	Q15019	107.22	18	10	18	12400000	14900000	4	4	2	4		41487	Septin-2 OS=Homo sapiens GN=SEPT2 PE=1 SV=1
677	894	O15260	90.7	21	15	17	12400000	8080000	4	4	5	4	Carbamidomethylation	30394	Surfeit locus protein 4 OS=Homo sapiens GN=SURF4 PE=1 SV=3
214	148	Q9Y490	191.69	14	6	13	12300000	34800000	20	16	9	22	Carbamidomethylation	269765	Talin-1 OS=Homo sapiens GN=TLN1 PE=1 SV=3
116	661	Q99877	146.7	41	36	41	12300000	17400000	6	1	31	19	Deamidation (NQ); Oxidation (M); Pyro-glu from Q	13922	Histone H2B type 1-N OS=Homo sapiens GN=HIST1H2BN PE=1 SV=3
116	662	Q93079	146.7	41	36	41	12300000	17400000	6	1	31	19	Deamidation (NQ); Oxidation (M); Pyro-glu from Q	13892	Histone H2B type 1-H OS=Homo sapiens GN=HIST1H2BH PE=1 SV=3
116	663	P62807	146.7	41	36	41	12300000	17400000	6	1	31	19	Deamidation (NQ); Oxidation (M); Pyro-glu from Q	13906	Histone H2B type 1-C/E/F/G/I OS=Homo sapiens GN=HIST1H2BC PE=1 SV=4
116	664	O60814	146.7	41	36	41	12300000	17400000	6	1	31	19	Deamidation (NQ); Oxidation (M); Pyro-glu from Q	13890	Histone H2B type 1-K OS=Homo sapiens GN=HIST1H2BK PE=1 SV=3
116	665	Q5QNW6	146.7	41	36	41	12300000	17400000	6	1	31	19	Deamidation (NQ); Oxidation (M); Pyro-glu from Q	13920	Histone H2B type 2-F OS=Homo sapiens GN=HIST2H2BF PE=1 SV=3
116	666	Q99879	146.7	41	36	41	12300000	17400000	6	1	31	19	Deamidation (NQ); Oxidation (M); Pyro-glu from Q	13989	Histone H2B type 1-M OS=Homo sapiens GN=HIST1H2BM PE=1 SV=3
116	667	P58876	146.7	41	36	41	12300000	17400000	6	1	31	19	Deamidation (NQ); Oxidation (M); Pyro-glu from Q	13936	Histone H2B type 1-D OS=Homo sapiens GN=HIST1H2BD PE=1 SV=2
116	668	P57053	146.7	41	36	41	12300000	17400000	6	1	31	19	Deamidation (NQ); Oxidation (M); Pyro-glu from Q	13944	Histone H2B type F-S OS=Homo sapiens GN=H2BFS PE=1 SV=2
116	680	Q99880	146.7	41	36	41	12300000	17400000	6	1	31	19	Deamidation (NQ); Oxidation (M); Pyro-glu from Q	13952	Histone H2B type 1-L OS=Homo sapiens GN=HIST1H2BL PE=1 SV=3
1012	1065	P60468	73.96	31	31	31	12300000	9020000	3	2	3	3		9974	Protein transport protein Sec61 subunit beta OS=Homo sapiens GN=SEC61B PE=1 SV=2
401	328	Q16576	160.11	36	28	25	12200000	17700000	10	4	9	8	Carbamidomethylation; Deamidation (NQ)	47820	Histone-binding protein RBBP7 OS=Homo sapiens GN=RBBP7 PE=1 SV=1
1660	1319	P58546	77.14	23	23	8	12200000	2400000	2	2	2	1	Carbamidomethylation; Acetylation (Protein N-term)	12895	Myotrophin OS=Homo sapiens GN=MTPN PE=1 SV=2
1261	1245	P13073	79.06	14	14	14	12100000	9950000	2	2	2	2		19577	Cytochrome c oxidase subunit 4 isoform 1 mitochondrial OS=Homo sapiens GN=COX4I1 PE=1 SV=1
1083	1207	P10768	80.24	7	7	4	12000000	3490000	2	2	3	2	Carbamidomethylation	31463	S-formylglutathione hydrolase OS=Homo sapiens GN=ESD PE=1 SV=2
731	545	Q9ULC5	136.81	13	13	0	11900000		6	6	8	0	Carbamidomethylation	75991	Long-chain-fatty-acid--CoA ligase 5 OS=Homo sapiens GN=ACSL5 PE=1 SV=1
702	594	P00367	123.8	15	11	13	11900000	13600000	7	6	4	5	Carbamidomethylation	61398	Glutamate dehydrogenase 1 mitochondrial OS=Homo sapiens GN=GLUD1 PE=1 SV=2
460	532	P33991	132.39	13	8	12	11800000	19100000	7	6	6	9	Carbamidomethylation	96558	DNA replication licensing factor MCM4 OS=Homo sapiens GN=MCM4 PE=1 SV=5
860	669	P00491	119.2	24	24	10	11700000	4480000	5	5	5	2	Deamidation (NQ)	32118	Purine nucleoside phosphorylase OS=Homo sapiens GN=PNP PE=1 SV=2
818	943	Q13442	112.84	22	22	22	11700000	15500000	3	3	3	4	Deamidation (NQ)	20630	28 kDa heat- and acid-stable phosphoprotein OS=Homo sapiens GN=PDAP1 PE=1 SV=1
862	764	Q9UHD8	87.76	13	11	5	11700000	4420000	5	5	4	3	Carbamidomethylation	65402	Septin-9 OS=Homo sapiens GN=SEPT9 PE=1 SV=2
1014	1072	P61513	82.1	38	38	22	11700000	6070000	4	3	4	2	Carbamidomethylation	10275	60S ribosomal protein L37a OS=Homo sapiens GN=RPL37A PE=1 SV=2
54	25	P35580	272.44	30	10	28	11600000	119000000	45	29	20	61	Carbamidomethylation	228997	Myosin-10 OS=Homo sapiens GN=MYH10 PE=1 SV=3
560	435	Q96AE4	138.14	15	11	11	11600000	19900000	8	6	5	6	Carbamidomethylation	67560	Far upstream element-binding protein 1 OS=Homo sapiens GN=FUBP1 PE=1 SV=3
472	534	Q92616	109.26	4	4	1	11500000	1540000	9	7	11	3		292756	eIF-2-alpha kinase activator GCN1 OS=Homo sapiens GN=GCN1 PE=1 SV=6
834	733	Q9BY77	124.01	15	15	5	11300000	2840000	5	4	5	2		46089	Polymerase delta-interacting protein 3 OS=Homo sapiens GN=POLDIP3 PE=1 SV=2
606	623	Q16891	117.81	9	7	8	11300000	11900000	6	5	5	5		83678	MICOS complex subunit MIC60 OS=Homo sapiens GN=IMMT PE=1 SV=1
660	640	Q9NSD9	102.87	10	10	5	11300000	3040000	6	5	6	3	Carbamidomethylation	66116	Phenylalanine--tRNA ligase beta subunit OS=Homo sapiens GN=FARSB PE=1 SV=3
1313	1263	P47914	89.87	14	5	14	11300000	5360000	2	2	2	2		17752	60S ribosomal protein L29 OS=Homo sapiens GN=RPL29 PE=1 SV=2
669	810	Q9Y285	104.2	9	8	7	11200000	17200000	6	4	5	4	Acetylation (Protein N-term)	57564	Phenylalanine--tRNA ligase alpha subunit OS=Homo sapiens GN=FARSA PE=1 SV=3
656	511	Q06323	128.67	35	33	7	11100000	3200000	8	7	7	2	Deamidation (NQ)	28723	Proteasome activator complex subunit 1 OS=Homo sapiens GN=PSME1 PE=1 SV=1
782	1102	P30613	85.1	5	5	4	11100000		4	1	5	3		61830	Pyruvate kinase PKLR OS=Homo sapiens GN=PKLR PE=1 SV=2
1957	1252	P30740	76.32	8	8	0	11100000		2	2	2	0		42742	Leukocyte elastase inhibitor OS=Homo sapiens GN=SERPINB1 PE=1 SV=1
70	103	Q13509	240.54	47	43	38	11000000	904000	24	3	37	36	Carbamidomethylation; Deamidation (NQ); Oxidation (M)	50433	Tubulin beta-3 chain OS=Homo sapiens GN=TUBB3 PE=1 SV=2
188	230	P55795	195.88	32	28	27	11000000	4000000	13	4	19	17	Carbamidomethylation; Deamidation (NQ)	49264	Heterogeneous nuclear ribonucleoprotein H2 OS=Homo sapiens GN=HNRNPH2 PE=1 SV=1
839	871	Q8IYB3	99.73	9	9	2	11000000	2210000	4	4	5	2	Acetylation (Protein N-term)	102335	Serine/arginine repetitive matrix protein 1 OS=Homo sapiens GN=SRRM1 PE=1 SV=2
1362	1048	O60716	78.52	6	6	0	11000000		4	4	4	0	Carbamidomethylation	108170	Catenin delta-1 OS=Homo sapiens GN=CTNND1 PE=1 SV=1
2533	1806	Q96IX5	45.27	26	26	0	11000000		1	1	1	0		6458	Up-regulated during skeletal muscle growth protein 5 OS=Homo sapiens GN=USMG5 PE=1 SV=1
936	742	P48147	103.39	9	9	0	10900000		5	5	6	0	Carbamidomethylation	80700	Prolyl endopeptidase OS=Homo sapiens GN=PREP PE=1 SV=2
756	786	P46977	84.75	8	8	2	10900000	2060000	5	4	6	2		80530	Dolichyl-diphosphooligosaccharide--protein glycosyltransferase subunit STT3A OS=Homo sapiens GN=STT3A PE=1 SV=2
435	416	P18085	134.05	53	49	42	10800000	16000000	8	3	8	8	Carbamidomethylation	20511	ADP-ribosylation factor 4 OS=Homo sapiens GN=ARF4 PE=1 SV=3
863	781	Q96KP4	102.76	13	13	4	10800000	2670000	5	5	6	1	Acetylation (Protein N-term)	52879	Cytosolic non-specific dipeptidase OS=Homo sapiens GN=CNDP2 PE=1 SV=2
42	59	P68366	244.28	65	48	62	10700000	24100000	28	3	47	46	Carbamidomethylation; Deamidation (NQ); Oxidation (M); Pyro-glu from Q	49924	Tubulin alpha-4A chain OS=Homo sapiens GN=TUBA4A PE=1 SV=1
92	339	Q562R1	174.91	30	27	24	10700000		17	1	28	29	Carbamidomethylation; Deamidation (NQ); Oxidation (M)	42003	Beta-actin-like protein 2 OS=Homo sapiens GN=ACTBL2 PE=1 SV=2
386	400	P16615	140.36	13	13	9	10700000	3160000	9	4	11	6	Carbamidomethylation	114757	Sarcoplasmic/endoplasmic reticulum calcium ATPase 2 OS=Homo sapiens GN=ATP2A2 PE=1 SV=1
443	321	P27708	135.88	9	3	7	10700000	37300000	11	11	5	10	Carbamidomethylation; Acetylation (Protein N-term)	242981	CAD protein OS=Homo sapiens GN=CAD PE=1 SV=3
605	569	P06737	119.21	10	10	3	10700000	1370000	7	5	8	2	Deamidation (NQ)	97149	Glycogen phosphorylase liver form OS=Homo sapiens GN=PYGL PE=1 SV=4
806	798	O75821	118.1	17	14	17	10700000	12400000	4	4	3	4	Carbamidomethylation	35611	Eukaryotic translation initiation factor 3 subunit G OS=Homo sapiens GN=EIF3G PE=1 SV=2
835	754	P50995	115.13	11	10	7	10700000	4440000	5	4	4	3	Carbamidomethylation	54390	Annexin A11 OS=Homo sapiens GN=ANXA11 PE=1 SV=1
561	788	P51114	104.7	13	9	8	10600000	5960000	7	4	7	4		69721	Fragile X mental retardation syndrome-related protein 1 OS=Homo sapiens GN=FXR1 PE=1 SV=3
1376	1277	P62314	88.38	28	28	28	10600000	13200000	2	2	2	2		13282	Small nuclear ribonucleoprotein Sm D1 OS=Homo sapiens GN=SNRPD1 PE=1 SV=1
1686	1462	P13995	40.83	10	10	3	10600000	960000	2	2	2	1		37895	Bifunctional methylenetetrahydrofolate dehydrogenase/cyclohydrolase mitochondrial OS=Homo sapiens GN=MTHFD2 PE=1 SV=2
66	72	P08727	234.37	80	80	30	10500000		35	1	57	18	Acetylation (Protein N-term); Deamidation (NQ)	44106	Keratin type I cytoskeletal 19 OS=Homo sapiens GN=KRT19 PE=1 SV=4
499	331	P54578	157.14	29	8	21	10500000	21100000	13	10	5	8	Carbamidomethylation	56069	Ubiquitin carboxyl-terminal hydrolase 14 OS=Homo sapiens GN=USP14 PE=1 SV=3
1256	1112	P00403	69.29	11	7	7	10500000	10300000	3	3	2	2		25565	Cytochrome c oxidase subunit 2 OS=Homo sapiens GN=MT-CO2 PE=1 SV=1
478	359	P62879	132.43	40	28	20	10300000	1400000	11	4	8	6	Carbamidomethylation; Acetylation (Protein N-term); Deamidation (NQ)	37331	Guanine nucleotide-binding protein G(I)/G(S)/G(T) subunit beta-2 OS=Homo sapiens GN=GNB2 PE=1 SV=3
754	691	P08621	92.88	14	11	7	10300000	13300000	6	6	4	4	Deamidation (NQ)	51557	U1 small nuclear ribonucleoprotein 70 kDa OS=Homo sapiens GN=SNRNP70 PE=1 SV=2
864	787	P20674	76.1	35	35	14	10200000	3270000	5	5	5	2		16762	Cytochrome c oxidase subunit 5A mitochondrial OS=Homo sapiens GN=COX5A PE=1 SV=2
1653	1117	P53007	72.66	9	9	0	10200000		3	2	3	0	Carbamidomethylation	34013	Tricarboxylate transport protein mitochondrial OS=Homo sapiens GN=SLC25A1 PE=1 SV=2
1250	886	Q92597	106.3	15	14	1	10100000		4	3	3	1		42835	Protein NDRG1 OS=Homo sapiens GN=NDRG1 PE=1 SV=1
1147	966	P19623	80.35	13	13	10	10000000	9680000	3	3	3	2	Carbamidomethylation; Deamidation (NQ)	33825	Spermidine synthase OS=Homo sapiens GN=SRM PE=1 SV=1
999	780	O75083	80.07	11	9	3	10000000	6710000	5	4	4	2	Carbamidomethylation	66194	WD repeat-containing protein 1 OS=Homo sapiens GN=WDR1 PE=1 SV=4
562	494	O95202	115.07	13	11	6	9970000	8010000	7	7	6	5	Carbamidomethylation	83354	LETM1 and EF-hand domain-containing protein 1 mitochondrial OS=Homo sapiens GN=LETM1 PE=1 SV=1
794	757	P45974	98.23	8	7	4	9910000	4860000	5	5	4	3		95786	Ubiquitin carboxyl-terminal hydrolase 5 OS=Homo sapiens GN=USP5 PE=1 SV=2
781	1049	P68402	81.7	15	15	15	9910000	9820000	3	3	4	4	Carbamidomethylation	25569	Platelet-activating factor acetylhydrolase IB subunit beta OS=Homo sapiens GN=PAFAH1B2 PE=1 SV=1
965	820	P61019	108.95	25	25	7	9860000	1200000	4	4	5	1		23546	Ras-related protein Rab-2A OS=Homo sapiens GN=RAB2A PE=1 SV=1
1556	1037	Q12797	101.34	6	6	0	9860000		3	2	3	0		85863	Aspartyl/asparaginyl beta-hydroxylase OS=Homo sapiens GN=ASPH PE=1 SV=3
776	907	Q9BS26	124.69	14	9	14	9850000	15300000	4	4	3	5	Carbamidomethylation	46971	Endoplasmic reticulum resident protein 44 OS=Homo sapiens GN=ERP44 PE=1 SV=1
1251	993	Q8NHP8	89.1	6	4	4	9830000	14000000	3	2	2	2		65472	Putative phospholipase B-like 2 OS=Homo sapiens GN=PLBD2 PE=1 SV=2
576	573	O43399	123.71	43	21	34	9690000	13900000	6	6	5	6		22238	Tumor protein D54 OS=Homo sapiens GN=TPD52L2 PE=1 SV=2
967	956	P49720	95.33	21	13	21	9630000	134000000	3	3	2	4	Carbamidomethylation	22949	Proteasome subunit beta type-3 OS=Homo sapiens GN=PSMB3 PE=1 SV=2
1360	1014	O15479	67.69	10	10	0	9600000		3	3	4	0		35277	Melanoma-associated antigen B2 OS=Homo sapiens GN=MAGEB2 PE=1 SV=3
2627	3286	O95453	22.03	1	1	0	9560000		1	1	1	0	Acetylation (Protein N-term)	73451	Poly(A)-specific ribonuclease PARN OS=Homo sapiens GN=PARN PE=1 SV=1
1359	1012	P29966	89.47	16	16	0	9530000		3	3	4	0		31555	Myristoylated alanine-rich C-kinase substrate OS=Homo sapiens GN=MARCKS PE=1 SV=4
788	642	P33176	118.23	8	8	3	9520000	1550000	5	5	5	2	Carbamidomethylation	109685	Kinesin-1 heavy chain OS=Homo sapiens GN=KIF5B PE=1 SV=1
921	884	Q93009	92.62	7	7	4	9510000	4370000	4	4	4	2	Carbamidomethylation	128302	Ubiquitin carboxyl-terminal hydrolase 7 OS=Homo sapiens GN=USP7 PE=1 SV=2
476	596	Q15056	146.82	39	27	39	9500000	16900000	9	7	5	9	Carbamidomethylation; Acetylation (Protein N-term); Pyro-glu from E	27385	Eukaryotic translation initiation factor 4H OS=Homo sapiens GN=EIF4H PE=1 SV=5
1682	1437	P55145	48.79	15	14	9	9480000	1620000	3	3	2	1		20700	Mesencephalic astrocyte-derived neurotrophic factor OS=Homo sapiens GN=MANF PE=1 SV=3
943	1028	P10606	60.52	29	29	29	9450000	7540000	3	3	3	3		13696	Cytochrome c oxidase subunit 5B mitochondrial OS=Homo sapiens GN=COX5B PE=1 SV=2
2089	1422	O75396	50.56	12	12	0	9430000		2	2	2	0		24593	Vesicle-trafficking protein SEC22b OS=Homo sapiens GN=SEC22B PE=1 SV=4
1680	1421	P06730	66.98	9	9	5	9380000	2900000	2	2	2	1	Carbamidomethylation	25097	Eukaryotic translation initiation factor 4E OS=Homo sapiens GN=EIF4E PE=1 SV=2
722	394	P35221	135.3	14	14	0	9330000		8	5	8	0	Carbamidomethylation	100071	Catenin alpha-1 OS=Homo sapiens GN=CTNNA1 PE=1 SV=1
1964	1351	P21926	68.6	7	4	3	9280000	1330000	2	2	1	1		25416	CD9 antigen OS=Homo sapiens GN=CD9 PE=1 SV=4
2124	1774	O75607	51.39	9	9	9	9210000	2790000	1	1	1	1	Acetylation (Protein N-term)	19344	Nucleoplasmin-3 OS=Homo sapiens GN=NPM3 PE=1 SV=3
1304	1121	Q9UHV9	84.8	20	20	8	9080000	2110000	3	2	3	1		16648	Prefoldin subunit 2 OS=Homo sapiens GN=PFDN2 PE=1 SV=1
1910	4848	Q86YV5	21.32	0	0	0	9030000	6050000	1	1	1	1		149623	Tyrosine-protein kinase SgK223 OS=Homo sapiens GN=SGK223 PE=1 SV=4
2123	1773	Q9UK22	52.01	5	5	0	8980000		1	1	2	0	Carbamidomethylation	33328	F-box only protein 2 OS=Homo sapiens GN=FBXO2 PE=1 SV=2
1158	1188	Q9HBH1	78.19	21	21	5	8960000	1390000	3	3	4	1	Carbamidomethylation	27013	Peptide deformylase mitochondrial OS=Homo sapiens GN=PDF PE=1 SV=1
2106	1536	O75323	45.01	6	6	0	8950000		2	2	2	0		33743	Protein NipSnap homolog 2 OS=Homo sapiens GN=GBAS PE=1 SV=1
1006	904	P15170	86.67	10	4	10	8930000	12300000	4	4	2	4	Carbamidomethylation	55756	Eukaryotic peptide chain release factor GTP-binding subunit ERF3A OS=Homo sapiens GN=GSPT1 PE=1 SV=1
1011	1021	P07954	70.05	11	10	10	8910000	11500000	4	4	3	3		54637	Fumarate hydratase mitochondrial OS=Homo sapiens GN=FH PE=1 SV=3
671	552	Q16881	131	16	8	16	8850000	14100000	6	6	3	6	Carbamidomethylation	70906	Thioredoxin reductase 1 cytoplasmic OS=Homo sapiens GN=TXNRD1 PE=1 SV=3
875	981	P53985	98.23	9	6	9	8820000	26800000	4	4	2	5		53944	Monocarboxylate transporter 1 OS=Homo sapiens GN=SLC16A1 PE=1 SV=3
1356	987	Q96P11	67.64	10	8	6	8790000	2490000	3	3	2	2		46692	Probable 28S rRNA (cytosine-C(5))-methyltransferase OS=Homo sapiens GN=NSUN5 PE=1 SV=2
1384	1388	P62304	52.89	39	39	39	8760000	11200000	2	2	2	2	Carbamidomethylation	10804	Small nuclear ribonucleoprotein E OS=Homo sapiens GN=SNRPE PE=1 SV=1
630	765	O60763	118.83	7	7	4	8720000	1710000	7	4	6	4		107895	General vesicular transport factor p115 OS=Homo sapiens GN=USO1 PE=1 SV=2
668	541	Q9UNZ2	136.43	27	16	19	8560000	57500000	7	6	5	4		40573	NSFL1 cofactor p47 OS=Homo sapiens GN=NSFL1C PE=1 SV=2
1378	1284	P14550	82.75	10	10	0	8480000		2	2	4	0	Carbamidomethylation; Acetylation (Protein N-term)	36573	Alcohol dehydrogenase [NADP(+)] OS=Homo sapiens GN=AKR1A1 PE=1 SV=3
2125	1782	P68036	48.37	14	14	14	8460000	6730000	1	1	1	1		17862	Ubiquitin-conjugating enzyme E2 L3 OS=Homo sapiens GN=UBE2L3 PE=1 SV=1
745	589	Q15393	117.56	6	5	2	8440000	5840000	7	7	5	3	Carbamidomethylation	135577	Splicing factor 3B subunit 3 OS=Homo sapiens GN=SF3B3 PE=1 SV=4
891	797	Q9Y6M1	115.46	11	9	6	8440000	711000	4	3	4	2	Carbamidomethylation	66121	Insulin-like growth factor 2 mRNA-binding protein 2 OS=Homo sapiens GN=IGF2BP2 PE=1 SV=2
621	622	P36776	106.7	11	7	11	8430000	9390000	6	6	4	6		106489	Lon protease homolog mitochondrial OS=Homo sapiens GN=LONP1 PE=1 SV=2
458	373	Q6P2Q9	134.93	8	4	6	8420000	17200000	12	11	6	9		273599	Pre-mRNA-processing-splicing factor 8 OS=Homo sapiens GN=PRPF8 PE=1 SV=2
1259	1181	Q9UJV9	70.39	8	6	4	8370000	6490000	3	3	2	2		69838	Probable ATP-dependent RNA helicase DDX41 OS=Homo sapiens GN=DDX41 PE=1 SV=2
1651	1063	Q9BV40	69.21	32	8	24	8360000	4940000	3	3	1	2		11438	Vesicle-associated membrane protein 8 OS=Homo sapiens GN=VAMP8 PE=1 SV=1
1258	1142	P55327	91.13	15	15	0	8340000		4	3	4	0		24327	Tumor protein D52 OS=Homo sapiens GN=TPD52 PE=1 SV=2
843	1052	P25789	83.57	21	9	21	8230000	16700000	3	3	3	4	Carbamidomethylation	29484	Proteasome subunit alpha type-4 OS=Homo sapiens GN=PSMA4 PE=1 SV=1
964	812	Q99714	139.04	33	15	33	8140000	19200000	4	4	2	4	Carbamidomethylation	26923	3-hydroxyacyl-CoA dehydrogenase type-2 OS=Homo sapiens GN=HSD17B10 PE=1 SV=3
1643	997	P07384	69.66	6	6	0	8130000		3	3	3	0	Carbamidomethylation	81890	Calpain-1 catalytic subunit OS=Homo sapiens GN=CAPN1 PE=1 SV=1
1204	1206	O14745	87.92	8	8	8	8120000	4810000	2	2	2	2		38868	Na(+)/H(+) exchange regulatory cofactor NHE-RF1 OS=Homo sapiens GN=SLC9A3R1 PE=1 SV=4
492	372	P52292	158.48	29	8	29	8100000	137000000	9	9	3	10	Carbamidomethylation; Acetylation (Protein N-term)	57862	Importin subunit alpha-1 OS=Homo sapiens GN=KPNA2 PE=1 SV=1
2122	1768	P62306	53.94	15	15	15	8100000	5650000	1	1	1	1		9725	Small nuclear ribonucleoprotein F OS=Homo sapiens GN=SNRPF PE=1 SV=1
724	806	P61026	102.91	20	14	17	8060000	6640000	4	2	4	4		22541	Ras-related protein Rab-10 OS=Homo sapiens GN=RAB10 PE=1 SV=1
1103	959	Q9NUQ9	87.06	15	15	10	8040000	2770000	3	3	3	2		36748	Protein FAM49B OS=Homo sapiens GN=FAM49B PE=1 SV=1
1003	864	O95573	88.49	7	7	4	7980000	1960000	4	4	4	2		80420	Long-chain-fatty-acid--CoA ligase 3 OS=Homo sapiens GN=ACSL3 PE=1 SV=3
447	550	Q99460	133.26	11	7	11	7970000	9800000	7	7	6	9	Carbamidomethylation	105836	26S proteasome non-ATPase regulatory subunit 1 OS=Homo sapiens GN=PSMD1 PE=1 SV=2
1055	785	O94832	114.48	7	1	6	7960000	9230000	5	5	1	4		116202	Unconventional myosin-Id OS=Homo sapiens GN=MYO1D PE=1 SV=2
976	1129	P61619	76.1	7	7	4	7870000	7370000	4	3	4	2		52265	Protein transport protein Sec61 subunit alpha isoform 1 OS=Homo sapiens GN=SEC61A1 PE=1 SV=2
810	658	P48444	116.92	12	7	9	7800000	5860000	5	5	3	4	Carbamidomethylation	57210	Coatomer subunit delta OS=Homo sapiens GN=ARCN1 PE=1 SV=1
546	554	O00746	149.23	41	12	41	7780000	47100000	6	6	3	9		20659	Nucleoside diphosphate kinase mitochondrial OS=Homo sapiens GN=NME4 PE=1 SV=1
479	415	Q15691	142.83	42	18	42	7780000	37100000	8	8	3	11	Carbamidomethylation; Deamidation (NQ); Pyro-glu from Q	29999	Microtubule-associated protein RP/EB family member 1 OS=Homo sapiens GN=MAPRE1 PE=1 SV=3
997	732	P13798	96.68	8	5	4	7780000	5920000	5	5	3	3		81225	Acylamino-acid-releasing enzyme OS=Homo sapiens GN=APEH PE=1 SV=4
501	2279	A4UGR9	63.4	1	1	1	7780000		7	1	6	7		382302	Xin actin-binding repeat-containing protein 2 OS=Homo sapiens GN=XIRP2 PE=1 SV=2
1154	1045	Q13724	85.64	5	4	5	7760000	8060000	3	3	2	3		91918	Mannosyl-oligosaccharide glucosidase OS=Homo sapiens GN=MOGS PE=1 SV=5
1638	961	P30481	87.59	14	14	0	7730000		3	3	3	0	Carbamidomethylation	40481	HLA class I histocompatibility antigen B-44 alpha chain OS=Homo sapiens GN=HLA-B PE=1 SV=1
1638	962	P30483	87.59	14	14	0	7730000		3	3	3	0	Carbamidomethylation	40414	HLA class I histocompatibility antigen B-45 alpha chain OS=Homo sapiens GN=HLA-B PE=1 SV=1
1004	887	P11766	91	14	14	6	7710000	1550000	4	4	5	1	Carbamidomethylation	39724	Alcohol dehydrogenase class-3 OS=Homo sapiens GN=ADH5 PE=1 SV=4
1377	1281	P50213	82.94	10	10	10	7660000	6960000	2	2	2	2		39592	Isocitrate dehydrogenase [NAD] subunit alpha mitochondrial OS=Homo sapiens GN=IDH3A PE=1 SV=1
514	507	P62873	119.8	31	26	17	7580000	3360000	9	2	7	6	Carbamidomethylation; Acetylation (Protein N-term); Deamidation (NQ)	37377	Guanine nucleotide-binding protein G(I)/G(S)/G(T) subunit beta-1 OS=Homo sapiens GN=GNB1 PE=1 SV=3
925	1089	Q7L014	93.79	7	6	2	7550000	3280000	6	5	4	2	Carbamidomethylation	117362	Probable ATP-dependent RNA helicase DDX46 OS=Homo sapiens GN=DDX46 PE=1 SV=2
773	842	O15143	101.53	14	14	12	7520000	9700000	4	4	4	4	Carbamidomethylation	40950	Actin-related protein 2/3 complex subunit 1B OS=Homo sapiens GN=ARPC1B PE=1 SV=3
547	612	Q9NVA2	109.28	17	17	11	7500000	4670000	7	4	8	4	Acetylation (Protein N-term)	49398	Septin-11 OS=Homo sapiens GN=SEPT11 PE=1 SV=3
471	414	P25205	123.4	12	8	11	7400000	11800000	8	8	5	9	Carbamidomethylation; Acetylation (Protein N-term)	90981	DNA replication licensing factor MCM3 OS=Homo sapiens GN=MCM3 PE=1 SV=3
1516	1204	O43324	65.83	13	13	6	7390000	2660000	2	2	2	1	Acetylation (Protein N-term)	19811	Eukaryotic translation elongation factor 1 epsilon-1 OS=Homo sapiens GN=EEF1E1 PE=1 SV=1
573	710	P56192	120.74	7	6	5	7350000	2430000	6	4	4	7	Carbamidomethylation	101116	Methionine--tRNA ligase cytoplasmic OS=Homo sapiens GN=MARS PE=1 SV=2
1570	1286	P04080	85.43	24	24	12	7320000	1880000	2	2	2	1		11140	Cystatin-B OS=Homo sapiens GN=CSTB PE=1 SV=2
1149	983	Q7L2H7	82.44	12	12	5	7260000	3760000	3	3	4	1	Carbamidomethylation; Acetylation (Protein N-term)	42503	Eukaryotic translation initiation factor 3 subunit M OS=Homo sapiens GN=EIF3M PE=1 SV=1
1662	1330	P49458	70.38	22	22	13	7180000	4280000	2	2	2	1	Carbamidomethylation	10112	Signal recognition particle 9 kDa protein OS=Homo sapiens GN=SRP9 PE=1 SV=2
1693	1488	Q8TE82	42.07	1	1	0	7160000		2	1	2	1	Carbamidomethylation	146961	SH3 domain and tetratricopeptide repeat-containing protein 1 OS=Homo sapiens GN=SH3TC1 PE=1 SV=3
1684	1460	P48739	38.13	7	7	3	7140000	1150000	2	2	2	1		31540	Phosphatidylinositol transfer protein beta isoform OS=Homo sapiens GN=PITPNB PE=1 SV=2
1148	970	Q53GQ0	102.83	12	9	12	7130000	11500000	3	3	2	3	Carbamidomethylation	34324	Very-long-chain 3-oxoacyl-CoA reductase OS=Homo sapiens GN=HSD17B12 PE=1 SV=2
485	709	O14979	115.19	18	15	10	7010000	8210000	5	3	5	9	Carbamidomethylation	46438	Heterogeneous nuclear ribonucleoprotein D-like OS=Homo sapiens GN=HNRNPDL PE=1 SV=3
741	712	P63010	109.46	9	6	8	7010000	7520000	5	3	3	5	Carbamidomethylation	104553	AP-2 complex subunit beta OS=Homo sapiens GN=AP2B1 PE=1 SV=1
1155	1097	Q99536	75.64	8	8	4	6940000	1270000	4	2	3	2		41920	Synaptic vesicle membrane protein VAT-1 homolog OS=Homo sapiens GN=VAT1 PE=1 SV=2
1303	1116	Q9BVK6	69.06	21	12	17	6910000	5240000	3	3	2	2	Carbamidomethylation	27277	Transmembrane emp24 domain-containing protein 9 OS=Homo sapiens GN=TMED9 PE=1 SV=2
1992	1810	Q7Z4Y8	44.2	13	13	13	6900000	2590000	1	1	1	1		11037	ATP synthase subunit g 2 mitochondrial OS=Homo sapiens GN=ATP5L2 PE=5 SV=1
1992	1811	O75964	44.2	13	13	13	6900000	2590000	1	1	1	1		11428	ATP synthase subunit g mitochondrial OS=Homo sapiens GN=ATP5L PE=1 SV=3
1312	1262	P98179	57.74	11	11	6	6860000	1410000	2	2	3	1	Deamidation (NQ)	17170	RNA-binding protein 3 OS=Homo sapiens GN=RBM3 PE=1 SV=1
1308	1203	P25685	38.84	12	12	5	6790000	2080000	3	3	3	1		38044	DnaJ homolog subfamily B member 1 OS=Homo sapiens GN=DNAJB1 PE=1 SV=4
1310	1225	Q15102	62.98	13	13	13	6770000	2980000	2	2	2	2	Acetylation (Protein N-term)	25734	Platelet-activating factor acetylhydrolase IB subunit gamma OS=Homo sapiens GN=PAFAH1B3 PE=1 SV=1
1971	1446	Q01085	39.35	6	6	0	6750000		2	2	2	0		41591	Nucleolysin TIAR OS=Homo sapiens GN=TIAL1 PE=1 SV=1
1880	1209	O43396	66.77	13	13	0	6740000		2	2	2	0		32251	Thioredoxin-like protein 1 OS=Homo sapiens GN=TXNL1 PE=1 SV=3
2561	1899	O00273	35.15	5	5	0	6730000		1	1	1	0		36522	DNA fragmentation factor subunit alpha OS=Homo sapiens GN=DFFA PE=1 SV=1
2488	2519	Q96CN9	21.26	1	1	0	6720000		1	1	1	0		87811	GRIP and coiled-coil domain-containing protein 1 OS=Homo sapiens GN=GCC1 PE=1 SV=1
1057	998	O43765	76.3	11	11	8	6680000	8470000	3	2	3	2	Carbamidomethylation	34063	Small glutamine-rich tetratricopeptide repeat-containing protein alpha OS=Homo sapiens GN=SGTA PE=1 SV=1
1382	1360	P59998	51.72	11	11	11	6670000	6390000	2	2	2	2		19667	Actin-related protein 2/3 complex subunit 4 OS=Homo sapiens GN=ARPC4 PE=1 SV=3
811	741	Q13435	118.22	8	8	2	6640000	1810000	6	4	6	1		100228	Splicing factor 3B subunit 2 OS=Homo sapiens GN=SF3B2 PE=1 SV=2
1650	1062	Q15637	66.69	7	7	0	6590000		3	3	3	0	Carbamidomethylation	68330	Splicing factor 1 OS=Homo sapiens GN=SF1 PE=1 SV=4
805	715	P49756	86.79	10	8	4	6510000	5880000	6	6	5	2	Carbamidomethylation	100186	RNA-binding protein 25 OS=Homo sapiens GN=RBM25 PE=1 SV=3
817	929	P10515	101.36	7	4	7	6480000	13800000	4	3	2	5	Carbamidomethylation	68997	Dihydrolipoyllysine-residue acetyltransferase component of pyruvate dehydrogenase complex mitochondrial OS=Homo sapiens GN=DLAT PE=1 SV=3
1225	1110	Q7L1Q6	64.36	5	5	2	6460000	1790000	3	2	3	1		48043	Basic leucine zipper and W2 domain-containing protein 1 OS=Homo sapiens GN=BZW1 PE=1 SV=1
579	704	P17812	110.19	12	9	11	6450000	12700000	6	6	5	6	Carbamidomethylation	66690	CTP synthase 1 OS=Homo sapiens GN=CTPS1 PE=1 SV=2
1644	1008	Q14166	82.97	9	9	0	6430000		3	3	3	0	Carbamidomethylation	74404	Tubulin--tyrosine ligase-like protein 12 OS=Homo sapiens GN=TTLL12 PE=1 SV=2
749	1033	Q9BXJ9	54.19	5	5	3	6430000	5120000	4	4	5	3	Carbamidomethylation	101272	N-alpha-acetyltransferase 15 NatA auxiliary subunit OS=Homo sapiens GN=NAA15 PE=1 SV=1
1108	1081	P50579	59.42	10	10	1	6410000		4	3	4	1	Carbamidomethylation	52892	Methionine aminopeptidase 2 OS=Homo sapiens GN=METAP2 PE=1 SV=1
1227	1140	O75494	68.41	10	8	6	6400000	2310000	3	2	2	2		31301	Serine/arginine-rich splicing factor 10 OS=Homo sapiens GN=SRSF10 PE=1 SV=1
1552	953	Q15369	103.64	41	29	12	6360000	805000	3	3	2	1	Carbamidomethylation	12473	Elongin-C OS=Homo sapiens GN=ELOC PE=1 SV=1
2119	1742	P63220	62.46	18	18	18	6350000	4690000	1	1	1	1	Acetylation (Protein N-term)	9111	40S ribosomal protein S21 OS=Homo sapiens GN=RPS21 PE=1 SV=1
1663	1347	Q9NPH2	58.87	5	5	0	6310000		2	2	3	0	Carbamidomethylation	61068	Inositol-3-phosphate synthase 1 OS=Homo sapiens GN=ISYNA1 PE=1 SV=1
1354	877	Q96HC4	79.22	7	7	0	6280000		4	4	4	0		63945	PDZ and LIM domain protein 5 OS=Homo sapiens GN=PDLIM5 PE=1 SV=5
1844	1205	Q86UE4	74.6	4	4	0	6200000		2	2	2	0		63837	Protein LYRIC OS=Homo sapiens GN=MTDH PE=1 SV=2
1315	1449	P63279	57.34	39	39	8	6190000	1840000	3	3	3	1	Carbamidomethylation	18007	SUMO-conjugating enzyme UBC9 OS=Homo sapiens GN=UBE2I PE=1 SV=1
1387	1430	P51572	49.05	10	10	4	6190000	1780000	2	2	3	1		27992	B-cell receptor-associated protein 31 OS=Homo sapiens GN=BCAP31 PE=1 SV=3
1383	1383	P81605	59.51	20	20	10	6170000	4050000	2	2	2	2		11284	Dermcidin OS=Homo sapiens GN=DCD PE=1 SV=2
1364	1085	P30049	59.33	12	9	8	6170000	3340000	3	1	2	2		17490	ATP synthase subunit delta mitochondrial OS=Homo sapiens GN=ATP5D PE=1 SV=2
1365	1092	Q15370	63.83	23	23	6	6160000		3	2	3	1		13133	Elongin-B OS=Homo sapiens GN=ELOB PE=1 SV=1
1355	964	Q13177	91.64	8	8	2	6150000	1240000	3	3	3	1	Carbamidomethylation; Acetylation (Protein N-term)	58043	Serine/threonine-protein kinase PAK 2 OS=Homo sapiens GN=PAK2 PE=1 SV=3
1558	1114	Q96HE7	82.84	7	6	1	6150000		3	2	2	1		54393	ERO1-like protein alpha OS=Homo sapiens GN=ERO1A PE=1 SV=2
847	1208	Q14739	78.67	4	4	3	6150000	5260000	2	2	4	3		70703	Lamin-B receptor OS=Homo sapiens GN=LBR PE=1 SV=2
607	739	Q9BZZ5	115.42	15	7	15	6120000	16300000	5	4	5	5	Carbamidomethylation	59005	Apoptosis inhibitor 5 OS=Homo sapiens GN=API5 PE=1 SV=3
2120	1747	P35080	57.11	10	10	10	6090000	3610000	1	1	1	1		15046	Profilin-2 OS=Homo sapiens GN=PFN2 PE=1 SV=3
1078	800	Q13595	104.06	19	12	11	6080000	3840000	4	3	2	3	Carbamidomethylation	32689	Transformer-2 protein homolog alpha OS=Homo sapiens GN=TRA2A PE=1 SV=1
1649	1059	Q92896	89.45	4	4	0	6080000		3	3	3	0	Carbamidomethylation	134552	Golgi apparatus protein 1 OS=Homo sapiens GN=GLG1 PE=1 SV=2
723	761	P13797	102.73	10	8	7	6060000	5410000	6	4	5	3	Carbamidomethylation; Acetylation (Protein N-term)	70811	Plastin-3 OS=Homo sapiens GN=PLS3 PE=1 SV=4
1887	1505	Q9UEW8	55.34	5	5	0	6050000		2	2	2	0	Carbamidomethylation	59474	STE20/SPS1-related proline-alanine-rich protein kinase OS=Homo sapiens GN=STK39 PE=1 SV=3
747	626	O15355	121.51	15	7	13	6030000	12300000	6	5	3	5	Carbamidomethylation; Deamidation (NQ)	59272	Protein phosphatase 1G OS=Homo sapiens GN=PPM1G PE=1 SV=1
744	572	P11177	122.21	21	12	13	5990000	10900000	6	6	4	4	Carbamidomethylation	39233	Pyruvate dehydrogenase E1 component subunit beta mitochondrial OS=Homo sapiens GN=PDHB PE=1 SV=3
920	792	P31150	118.21	16	12	9	5970000		4	2	4	2	Carbamidomethylation	50583	Rab GDP dissociation inhibitor alpha OS=Homo sapiens GN=GDI1 PE=1 SV=2
570	571	P43243	99.15	12	5	11	5960000	23600000	7	7	4	7	Deamidation (NQ)	94623	Matrin-3 OS=Homo sapiens GN=MATR3 PE=1 SV=2
1485	1094	O15372	74.32	16	16	0	5930000		3	3	3	0		39930	Eukaryotic translation initiation factor 3 subunit H OS=Homo sapiens GN=EIF3H PE=1 SV=1
1113	1275	Q02978	60.35	8	8	8	5930000	5230000	2	2	2	3	Acetylation (Protein N-term); Deamidation (NQ)	34062	Mitochondrial 2-oxoglutarate/malate carrier protein OS=Homo sapiens GN=SLC25A11 PE=1 SV=3
1106	1030	Q969V3	80.5	7	7	5	5920000	2520000	3	3	3	2		62974	Nicalin OS=Homo sapiens GN=NCLN PE=1 SV=2
919	773	Q9BX40	104.3	15	12	5	5910000	7800000	5	4	4	2		42071	Protein LSM14 homolog B OS=Homo sapiens GN=LSM14B PE=1 SV=1
1045	1174	P20742	47.66	2	1	1	5850000		3	1	2	3	Deamidation (NQ)	163862	Pregnancy zone protein OS=Homo sapiens GN=PZP PE=1 SV=4
771	772	P17931	105.65	18	12	13	5830000	5330000	5	4	4	4		26152	Galectin-3 OS=Homo sapiens GN=LGALS3 PE=1 SV=5
1961	1270	P49419	54.92	8	8	0	5800000		2	2	2	0	Carbamidomethylation; Deamidation (NQ)	58487	Alpha-aminoadipic semialdehyde dehydrogenase OS=Homo sapiens GN=ALDH7A1 PE=1 SV=5
1567	1266	P54709	58.02	9	9	4	5770000	2480000	2	2	2	1		31513	Sodium/potassium-transporting ATPase subunit beta-3 OS=Homo sapiens GN=ATP1B3 PE=1 SV=1
814	816	P61758	110.74	34	27	34	5670000	6250000	4	4	3	4	Carbamidomethylation	22658	Prefoldin subunit 3 OS=Homo sapiens GN=VBP1 PE=1 SV=3
2181	3125	Q03181	27.32	2	2	0	5660000		2	1	2	0		49903	Peroxisome proliferator-activated receptor delta OS=Homo sapiens GN=PPARD PE=1 SV=1
2076	1328	O00483	66.33	25	15	10	5620000	1930000	2	2	1	1	Carbamidomethylation	9370	Cytochrome c oxidase subunit NDUFA4 OS=Homo sapiens GN=NDUFA4 PE=1 SV=1
599	760	Q9UM54	108.33	7	6	1	5610000	60100000	8	6	6	4	Carbamidomethylation	149691	Unconventional myosin-VI OS=Homo sapiens GN=MYO6 PE=1 SV=4
1952	1239	Q9BTT0	85.88	11	11	0	5610000		2	2	2	0		30692	Acidic leucine-rich nuclear phosphoprotein 32 family member E OS=Homo sapiens GN=ANP32E PE=1 SV=1
550	1096	Q8WXF1	83.05	11	11	9	5610000	6410000	4	3	6	6		58744	Paraspeckle component 1 OS=Homo sapiens GN=PSPC1 PE=1 SV=1
1031	805	P23193	113.49	16	12	8	5600000	2500000	4	4	3	2	Carbamidomethylation	33970	Transcription elongation factor A protein 1 OS=Homo sapiens GN=TCEA1 PE=1 SV=2
1142	861	Q99439	93.39	17	10	11	5600000	10900000	4	4	2	3	Carbamidomethylation	33697	Calponin-2 OS=Homo sapiens GN=CNN2 PE=1 SV=4
305	300	Q14315	145.88	6	5	3	5590000	736000	14	4	14	8	Carbamidomethylation; Deamidation (NQ)	291020	Filamin-C OS=Homo sapiens GN=FLNC PE=1 SV=3
552	606	Q9UMS4	112.33	27	7	26	5590000	25400000	9	7	4	8	Carbamidomethylation; Acetylation (Protein N-term)	55181	Pre-mRNA-processing factor 19 OS=Homo sapiens GN=PRPF19 PE=1 SV=1
973	1066	Q9P035	57.5	10	10	8	5580000	4630000	3	2	4	2		43160	Very-long-chain (3R)-3-hydroxyacyl-CoA dehydratase 3 OS=Homo sapiens GN=HACD3 PE=1 SV=2
1311	1261	Q12904	70.02	10	10	10	5510000	4070000	2	2	2	2	Carbamidomethylation	34353	Aminoacyl tRNA synthase complex-interacting multifunctional protein 1 OS=Homo sapiens GN=AIMP1 PE=1 SV=2
1153	1031	Q9ULV4	70.18	10	8	10	5480000	9350000	3	3	2	3	Carbamidomethylation	53249	Coronin-1C OS=Homo sapiens GN=CORO1C PE=1 SV=1
841	944	P20810	75.42	7	7	5	5450000	834000	4	3	4	3	Carbamidomethylation	76573	Calpastatin OS=Homo sapiens GN=CAST PE=1 SV=4
1899	2226	O43583	22.98	4	4	4	5450000	4710000	1	1	1	1		22092	Density-regulated protein OS=Homo sapiens GN=DENR PE=1 SV=2
1978	1548	P62877	41.61	13	13	0	5440000		2	2	2	0	Carbamidomethylation	12274	E3 ubiquitin-protein ligase RBX1 OS=Homo sapiens GN=RBX1 PE=1 SV=1
1141	855	P38117	84.15	16	7	13	5410000	5050000	4	4	2	3		27844	Electron transfer flavoprotein subunit beta OS=Homo sapiens GN=ETFB PE=1 SV=3
865	796	P31689	100.28	17	11	16	5340000	5100000	5	4	3	4		44868	DnaJ homolog subfamily A member 1 OS=Homo sapiens GN=DNAJA1 PE=1 SV=2
1951	1233	Q9Y2T3	59.87	5	5	0	5340000		2	2	2	0		51003	Guanine deaminase OS=Homo sapiens GN=GDA PE=1 SV=1
1823	1229	Q5SSJ5	73.08	4	4	0	5320000		2	2	2	0	Acetylation (Protein N-term)	61207	Heterochromatin protein 1-binding protein 3 OS=Homo sapiens GN=HP1BP3 PE=1 SV=1
1379	1289	Q9BRA2	82.17	19	19	19	5290000	6910000	2	2	2	2	Carbamidomethylation	13941	Thioredoxin domain-containing protein 17 OS=Homo sapiens GN=TXNDC17 PE=1 SV=1
1553	965	Q96B97	72.72	6	6	0	5200000		3	3	3	0		73126	SH3 domain-containing kinase-binding protein 1 OS=Homo sapiens GN=SH3KBP1 PE=1 SV=2
937	802	P08134	115.57	25	25	4	5170000		4	1	5	1	Carbamidomethylation	22006	Rho-related GTP-binding protein RhoC OS=Homo sapiens GN=RHOC PE=1 SV=1
1557	1104	O14617	50.13	4	4	0	5150000		3	3	3	0	Carbamidomethylation	130158	AP-3 complex subunit delta-1 OS=Homo sapiens GN=AP3D1 PE=1 SV=1
924	1020	P30566	91.53	7	7	7	5130000	5860000	3	3	3	3	Acetylation (Protein N-term)	54889	Adenylosuccinate lyase OS=Homo sapiens GN=ADSL PE=1 SV=2
2126	1783	Q9Y333	48.2	20	20	20	5130000	3780000	1	1	1	1		10835	U6 snRNA-associated Sm-like protein LSm2 OS=Homo sapiens GN=LSM2 PE=1 SV=1
1105	1011	Q06203	85.03	9	9	6	5100000	3660000	3	3	3	2	Carbamidomethylation	57399	Amidophosphoribosyltransferase OS=Homo sapiens GN=PPAT PE=1 SV=1
869	848	P35270	90.79	24	24	7	5090000	917000	4	4	6	1	Carbamidomethylation	28048	Sepiapterin reductase OS=Homo sapiens GN=SPR PE=1 SV=1
1443	1111	Q14966	46.69	2	2	0	5080000	8050000	3	3	2	1		220623	Zinc finger protein 638 OS=Homo sapiens GN=ZNF638 PE=1 SV=2
2121	1759	Q9NRP0	54.28	8	8	8	5030000	3320000	1	1	1	1	Carbamidomethylation	16829	Oligosaccharyltransferase complex subunit OSTC OS=Homo sapiens GN=OSTC PE=1 SV=1
1056	924	O76094	100.89	9	7	5	5020000	9320000	4	4	3	2	Deamidation (NQ)	74606	Signal recognition particle subunit SRP72 OS=Homo sapiens GN=SRP72 PE=1 SV=3
2519	1737	P16188	62.87	7	7	0	5020000		1	1	1	0		40905	HLA class I histocompatibility antigen A-30 alpha chain OS=Homo sapiens GN=HLA-A PE=1 SV=2
2519	1738	P30447	62.87	7	7	0	5020000		1	1	1	0		40733	HLA class I histocompatibility antigen A-23 alpha chain OS=Homo sapiens GN=HLA-A PE=1 SV=1
2519	1739	P04222	62.87	7	7	0	5020000		1	1	1	0		40861	HLA class I histocompatibility antigen Cw-3 alpha chain OS=Homo sapiens GN=HLA-C PE=1 SV=2
2519	1740	Q9TNN7	62.87	7	7	0	5020000		1	1	1	0		40912	HLA class I histocompatibility antigen Cw-5 alpha chain OS=Homo sapiens GN=HLA-C PE=1 SV=1
470	374	P50395	162.8	28	14	26	5010000	24200000	8	6	5	9	Carbamidomethylation	50663	Rab GDP dissociation inhibitor beta OS=Homo sapiens GN=GDI2 PE=1 SV=2
1189	1268	P54707	44.45	3	1	3	5010000	56200000	3	2	1	3	Carbamidomethylation; Deamidation (NQ)	115510	Potassium-transporting ATPase alpha chain 2 OS=Homo sapiens GN=ATP12A PE=1 SV=3
2090	1440	Q99436	41.76	8	8	0	5000000		2	2	2	0		29965	Proteasome subunit beta type-7 OS=Homo sapiens GN=PSMB7 PE=1 SV=1
2470	1824	P60059	43.19	18	18	0	4990000		1	1	1	0	Acetylation (Protein N-term)	7741	Protein transport protein Sec61 subunit gamma OS=Homo sapiens GN=SEC61G PE=1 SV=1
899	1148	P55036	79.5	7	6	7	4980000	5640000	3	2	2	4	Carbamidomethylation	40737	26S proteasome non-ATPase regulatory subunit 4 OS=Homo sapiens GN=PSMD4 PE=1 SV=1
1953	1241	P18754	79.06	5	5	0	4970000		2	2	2	0		44969	Regulator of chromosome condensation OS=Homo sapiens GN=RCC1 PE=1 SV=1
2073	1304	Q14257	75.98	11	11	0	4970000		2	2	2	0		36876	Reticulocalbin-2 OS=Homo sapiens GN=RCN2 PE=1 SV=1
1353	852	P09525	107.79	14	14	0	4930000		4	3	4	0	Carbamidomethylation	35883	Annexin A4 OS=Homo sapiens GN=ANXA4 PE=1 SV=4
713	916	P28070	93.06	20	14	20	4920000	16300000	4	3	4	5		29204	Proteasome subunit beta type-4 OS=Homo sapiens GN=PSMB4 PE=1 SV=4
1587	1598	O75400	49.16	3	3	2	4920000	1980000	2	2	2	1		108805	Pre-mRNA-processing factor 40 homolog A OS=Homo sapiens GN=PRPF40A PE=1 SV=2
688	702	Q15008	115.73	15	6	15	4890000	13600000	6	6	2	7		45531	26S proteasome non-ATPase regulatory subunit 6 OS=Homo sapiens GN=PSMD6 PE=1 SV=1
1119	1901	Q15363	35.06	14	14	14	4890000	5660000	1	1	3	2		22761	Transmembrane emp24 domain-containing protein 2 OS=Homo sapiens GN=TMED2 PE=1 SV=1
716	1429	P61160	60.49	5	5	5	4860000	3650000	3	1	4	5		44761	Actin-related protein 2 OS=Homo sapiens GN=ACTR2 PE=1 SV=1
1305	1152	O43615	77.23	7	6	4	4840000	1520000	3	2	2	2		51356	Mitochondrial import inner membrane translocase subunit TIM44 OS=Homo sapiens GN=TIMM44 PE=1 SV=2
1358	996	P47813	71.65	25	7	18	4830000	7410000	3	3	1	3	Carbamidomethylation	16460	Eukaryotic translation initiation factor 1A X-chromosomal OS=Homo sapiens GN=EIF1AX PE=1 SV=2
898	778	O95782	92.76	6	4	2	4810000	1970000	5	4	4	2	Carbamidomethylation	107546	AP-2 complex subunit alpha-1 OS=Homo sapiens GN=AP2A1 PE=1 SV=3
996	681	O75439	113.18	16	13	6	4800000	1830000	5	5	4	2	Carbamidomethylation	54366	Mitochondrial-processing peptidase subunit beta OS=Homo sapiens GN=PMPCB PE=1 SV=2
1104	989	P17655	87.09	12	8	3	4790000	555000	5	4	4	1	Carbamidomethylation	79995	Calpain-2 catalytic subunit OS=Homo sapiens GN=CAPN2 PE=1 SV=6
942	969	Q9NX58	91.22	16	12	16	4770000	9790000	3	3	2	4	Deamidation (NQ)	43615	Cell growth-regulating nucleolar protein OS=Homo sapiens GN=LYAR PE=1 SV=2
833	731	Q12765	119.1	15	7	15	4730000	12600000	5	4	2	5	Carbamidomethylation	46382	Secernin-1 OS=Homo sapiens GN=SCRN1 PE=1 SV=2
493	452	Q15029	140.56	12	6	10	4720000	14200000	8	7	5	8	Carbamidomethylation	109436	116 kDa U5 small nuclear ribonucleoprotein component OS=Homo sapiens GN=EFTUD2 PE=1 SV=1
1895	1683	Q15293	55.57	5	5	5	4720000	4280000	1	1	1	1		38890	Reticulocalbin-1 OS=Homo sapiens GN=RCN1 PE=1 SV=1
766	598	Q9UBT2	106.25	16	1	16	4700000	12600000	7	7	1	7	Carbamidomethylation	71224	SUMO-activating enzyme subunit 2 OS=Homo sapiens GN=UBA2 PE=1 SV=2
2118	1736	P09234	63.17	11	11	11	4690000	2940000	1	1	1	1	Carbamidomethylation	17394	U1 small nuclear ribonucleoprotein C OS=Homo sapiens GN=SNRPC PE=1 SV=1
1146	930	Q9Y3E5	99.38	31	13	27	4680000	5490000	4	4	2	3	Carbamidomethylation	19194	Peptidyl-tRNA hydrolase 2 mitochondrial OS=Homo sapiens GN=PTRH2 PE=1 SV=1
1357	994	P28482	65.29	9	6	5	4660000	967000	3	2	2	2	Carbamidomethylation; Acetylation (Protein N-term)	41390	Mitogen-activated protein kinase 1 OS=Homo sapiens GN=MAPK1 PE=1 SV=3
703	600	P48735	92.98	15	12	6	4650000	2010000	7	4	6	3	Carbamidomethylation	50909	Isocitrate dehydrogenase [NADP] mitochondrial OS=Homo sapiens GN=IDH2 PE=1 SV=2
838	870	Q9UKK9	82.87	28	28	14	4650000	2030000	4	3	4	3	Carbamidomethylation	24328	ADP-sugar pyrophosphatase OS=Homo sapiens GN=NUDT5 PE=1 SV=1
1079	893	P24752	91.75	15	9	13	4630000	7130000	4	4	2	3		45200	Acetyl-CoA acetyltransferase mitochondrial OS=Homo sapiens GN=ACAT1 PE=1 SV=1
1296	1023	P61224	81.14	16	10	12	4620000	7340000	3	2	2	2	Carbamidomethylation	20825	Ras-related protein Rap-1b OS=Homo sapiens GN=RAP1B PE=1 SV=1
1296	1027	P62834	81.14	16	10	12	4620000	7340000	3	2	2	2	Carbamidomethylation	20987	Ras-related protein Rap-1A OS=Homo sapiens GN=RAP1A PE=1 SV=1
918	730	P17858	123.52	9	9	0	4570000		5	2	6	0	Carbamidomethylation	85018	ATP-dependent 6-phosphofructokinase liver type OS=Homo sapiens GN=PFKL PE=1 SV=6
2134	1873	P61803	38.1	11	11	11	4510000	3080000	1	1	1	1		12497	Dolichyl-diphosphooligosaccharide--protein glycosyltransferase subunit DAD1 OS=Homo sapiens GN=DAD1 PE=1 SV=3
201	503	P09104	162.69	26	23	21	4500000	4360000	9	4	19	15	Carbamidomethylation; Deamidation (NQ)	47269	Gamma-enolase OS=Homo sapiens GN=ENO2 PE=1 SV=3
609	444	P49915	120.55	17	6	14	4470000	16800000	8	8	3	7	Carbamidomethylation	76716	GMP synthase [glutamine-hydrolyzing] OS=Homo sapiens GN=GMPS PE=1 SV=1
941	908	P31040	105.74	11	4	9	4460000	5490000	4	4	3	3	Carbamidomethylation	72692	Succinate dehydrogenase [ubiquinone] flavoprotein subunit mitochondrial OS=Homo sapiens GN=SDHA PE=1 SV=2
691	905	Q9Y295	96.67	13	8	13	4450000	11400000	4	3	3	6		40542	Developmentally-regulated GTP-binding protein 1 OS=Homo sapiens GN=DRG1 PE=1 SV=1
845	1076	Q92552	78.62	9	7	5	4390000	1190000	4	2	3	4		47611	28S ribosomal protein S27 mitochondrial OS=Homo sapiens GN=MRPS27 PE=1 SV=3
403	410	P62820	137.38	41	41	30	4360000	923000	9	3	10	7	Carbamidomethylation; Acetylation (Protein N-term)	22678	Ras-related protein Rab-1A OS=Homo sapiens GN=RAB1A PE=1 SV=3
1958	1256	P05026	79.76	8	8	0	4360000		2	2	2	0	Carbamidomethylation	35061	Sodium/potassium-transporting ATPase subunit beta-1 OS=Homo sapiens GN=ATP1B1 PE=1 SV=1
1891	1654	O95232	58.16	4	4	4	4350000	3290000	1	1	1	1		51466	Luc7-like protein 3 OS=Homo sapiens GN=LUC7L3 PE=1 SV=2
939	889	Q00688	87.17	19	5	19	4320000	8600000	4	3	1	5		25177	Peptidyl-prolyl cis-trans isomerase FKBP3 OS=Homo sapiens GN=FKBP3 PE=1 SV=1
1486	1202	P16144	54.44	3	3	0	4320000		3	2	3	0		202166	Integrin beta-4 OS=Homo sapiens GN=ITGB4 PE=1 SV=5
1143	862	Q9ULX6	93.53	7	7	2	4310000	585000	4	4	4	1	Carbamidomethylation	71649	A-kinase anchor protein 8-like OS=Homo sapiens GN=AKAP8L PE=1 SV=3
1808	3884	Q13439	28.17	1	1	0	4310000		2	1	1	1	Deamidation (NQ)	261137	Golgin subfamily A member 4 OS=Homo sapiens GN=GOLGA4 PE=1 SV=1
1067	912	P35606	67.07	6	3	5	4280000	5860000	4	4	2	3		102487	Coatomer subunit beta' OS=Homo sapiens GN=COPB2 PE=1 SV=2
672	620	Q9BXP5	127.7	9	3	9	4260000	16100000	7	7	2	7	Carbamidomethylation	100667	Serrate RNA effector molecule homolog OS=Homo sapiens GN=SRRT PE=1 SV=1
775	906	Q9UBE0	89.9	16	10	16	4240000	9830000	5	4	3	5		38450	SUMO-activating enzyme subunit 1 OS=Homo sapiens GN=SAE1 PE=1 SV=1
945	1118	Q8N163	65.97	6	6	4	4240000	1980000	3	3	3	3	Carbamidomethylation	102902	Cell cycle and apoptosis regulator protein 2 OS=Homo sapiens GN=CCAR2 PE=1 SV=2
831	697	Q9HC38	119.53	16	8	13	4210000	12000000	5	5	3	4	Carbamidomethylation	34793	Glyoxalase domain-containing protein 4 OS=Homo sapiens GN=GLOD4 PE=1 SV=1
520	566	P84085	127.22	43	43	27	4200000		6	1	8	5		20530	ADP-ribosylation factor 5 OS=Homo sapiens GN=ARF5 PE=1 SV=2
874	972	P20618	66.39	23	18	17	4200000	4340000	4	4	4	3		26489	Proteasome subunit beta type-1 OS=Homo sapiens GN=PSMB1 PE=1 SV=2
628	753	O75475	78.86	14	9	9	4180000	3070000	6	5	4	6	Carbamidomethylation	60103	PC4 and SFRS1-interacting protein OS=Homo sapiens GN=PSIP1 PE=1 SV=1
1571	1337	P61457	59.96	28	28	12	4180000	1180000	2	2	2	1		12000	Pterin-4-alpha-carbinolamine dehydratase OS=Homo sapiens GN=PCBD1 PE=1 SV=2
1366	1120	P08574	52.4	6	6	2	4160000	828000	3	2	3	1	Carbamidomethylation	35422	Cytochrome c1 heme protein mitochondrial OS=Homo sapiens GN=CYC1 PE=1 SV=3
2095	1469	Q96I24	48.34	3	3	0	4130000		2	1	2	0		61640	Far upstream element-binding protein 3 OS=Homo sapiens GN=FUBP3 PE=1 SV=2
1254	1095	O75306	60.06	8	4	4	4100000	1630000	3	3	3	1	Carbamidomethylation	52546	NADH dehydrogenase [ubiquinone] iron-sulfur protein 2 mitochondrial OS=Homo sapiens GN=NDUFS2 PE=1 SV=2
2112	1588	P30046	38.4	18	11	7	4100000	3690000	2	2	1	1		12712	D-dopachrome decarboxylase OS=Homo sapiens GN=DDT PE=1 SV=3
2112	1589	A6NHG4	38.4	16	10	6	4100000	3690000	2	2	1	1		14195	D-dopachrome decarboxylase-like protein OS=Homo sapiens GN=DDTL PE=2 SV=1
2071	1287	P51659	76.51	4	4	0	4030000		2	2	2	0		79686	Peroxisomal multifunctional enzyme type 2 OS=Homo sapiens GN=HSD17B4 PE=1 SV=3
1288	854	Q9H3U1	105.07	6	6	0	4010000		4	4	4	0		103077	Protein unc-45 homolog A OS=Homo sapiens GN=UNC45A PE=1 SV=1
2372	1646	P26006	40.85	1	1	0	4010000		1	1	1	0		116612	Integrin alpha-3 OS=Homo sapiens GN=ITGA3 PE=1 SV=5
1555	1016	O43252	70.81	9	9	0	3980000		3	3	3	0	Carbamidomethylation	70833	Bifunctional 3'-phosphoadenosine 5'-phosphosulfate synthase 1 OS=Homo sapiens GN=PAPSS1 PE=1 SV=2
2075	1323	Q9Y5K5	65.08	10	10	0	3930000		2	2	2	0	Carbamidomethylation	37607	Ubiquitin carboxyl-terminal hydrolase isozyme L5 OS=Homo sapiens GN=UCHL5 PE=1 SV=3
1881	1274	Q8N1F7	48.83	5	5	0	3910000		2	2	2	0		93488	Nuclear pore complex protein Nup93 OS=Homo sapiens GN=NUP93 PE=1 SV=2
755	694	Q15942	105.56	12	6	12	3900000	15200000	5	5	2	6	Carbamidomethylation	61277	Zyxin OS=Homo sapiens GN=ZYX PE=1 SV=1
1041	1038	P47897	108.31	5	5	1	3890000		4	2	4	1	Carbamidomethylation	87799	Glutamine--tRNA ligase OS=Homo sapiens GN=QARS PE=1 SV=1
1084	1247	P55010	71.73	6	3	6	3890000	8130000	2	2	2	3		49223	Eukaryotic translation initiation factor 5 OS=Homo sapiens GN=EIF5 PE=1 SV=2
1997	2058	P61927	29.65	6	6	6	3880000	2040000	1	1	1	1		11078	60S ribosomal protein L37 OS=Homo sapiens GN=RPL37 PE=1 SV=2
1948	1210	Q96RS6	66.13	3	3	0	3860000		2	2	2	0	Carbamidomethylation	66756	NudC domain-containing protein 1 OS=Homo sapiens GN=NUDCD1 PE=1 SV=2
1670	1385	Q9H3N1	49.34	7	7	4	3860000	868000	2	2	2	1		31791	Thioredoxin-related transmembrane protein 1 OS=Homo sapiens GN=TMX1 PE=1 SV=1
1290	911	P61086	97.43	20	14	6	3850000		4	2	2	2	Carbamidomethylation	22407	Ubiquitin-conjugating enzyme E2 K OS=Homo sapiens GN=UBE2K PE=1 SV=3
2541	1827	Q9UDW1	42.68	27	27	0	3850000		1	1	1	0		7308	Cytochrome b-c1 complex subunit 9 OS=Homo sapiens GN=UQCR10 PE=1 SV=3
772	818	Q99733	111.85	15	10	15	3820000	7980000	4	3	4	4	Acetylation (Protein N-term)	42823	Nucleosome assembly protein 1-like 4 OS=Homo sapiens GN=NAP1L4 PE=1 SV=1
1564	1242	P47755	75.79	10	10	3	3820000		2	1	2	1		32949	F-actin-capping protein subunit alpha-2 OS=Homo sapiens GN=CAPZA2 PE=1 SV=3
1648	1055	Q8IXT5	65.24	3	3	0	3820000		3	3	3	0	Carbamidomethylation	118103	RNA-binding protein 12B OS=Homo sapiens GN=RBM12B PE=1 SV=2
1302	1069	Q13148	71.3	14	12	12	3810000	3040000	3	3	2	2	Carbamidomethylation	44740	TAR DNA-binding protein 43 OS=Homo sapiens GN=TARDBP PE=1 SV=1
259	422	P08779	129.05	21	20	7	3750000		12	2	19	6	Deamidation (NQ); Oxidation (M)	51268	Keratin type I cytoskeletal 16 OS=Homo sapiens GN=KRT16 PE=1 SV=4
1673	1395	Q96HS1	47.1	8	3	8	3750000	5500000	2	2	1	2		32004	Serine/threonine-protein phosphatase PGAM5 mitochondrial OS=Homo sapiens GN=PGAM5 PE=1 SV=2
2595	2081	Q86X55	26.5	2	2	0	3750000		1	1	1	0		65854	Histone-arginine methyltransferase CARM1 OS=Homo sapiens GN=CARM1 PE=1 SV=3
2080	1343	P61009	54.31	11	11	0	3670000		2	2	2	0		20313	Signal peptidase complex subunit 3 OS=Homo sapiens GN=SPCS3 PE=1 SV=1
1453	1227	P14735	68.87	2	2	1	3660000	1740000	2	2	2	1		117968	Insulin-degrading enzyme OS=Homo sapiens GN=IDE PE=1 SV=4
1733	2487	Q8N442	30.55	3	3	2	3650000	3730000	2	1	2	1	Deamidation (NQ)	74328	Translation factor GUF1 mitochondrial OS=Homo sapiens GN=GUF1 PE=1 SV=1
392	475	P08670	113.8	16	8	14	3640000	19300000	11	5	8	9		53652	Vimentin OS=Homo sapiens GN=VIM PE=1 SV=4
1368	1137	P14923	59.8	7	6	1	3640000		3	2	2	2	Carbamidomethylation	81745	Junction plakoglobin OS=Homo sapiens GN=JUP PE=1 SV=3
1249	853	O43684	102.82	14	8	6	3630000	3490000	4	4	3	1		37155	Mitotic checkpoint protein BUB3 OS=Homo sapiens GN=BUB3 PE=1 SV=1
2370	1640	P55854	48.84	12	12	0	3620000		1	1	1	0		11637	Small ubiquitin-related modifier 3 OS=Homo sapiens GN=SUMO3 PE=1 SV=2
2370	1690	P61956	48.84	13	13	0	3620000		1	1	1	0		10871	Small ubiquitin-related modifier 2 OS=Homo sapiens GN=SUMO2 PE=1 SV=3
2370	1780	Q6EEV6	48.84	13	13	0	3620000		1	1	1	0		10685	Small ubiquitin-related modifier 4 OS=Homo sapiens GN=SUMO4 PE=1 SV=2
733	3741	Q8TD57	47.66	1	1	0	3580000		6	1	6	2		470774	Dynein heavy chain 3 axonemal OS=Homo sapiens GN=DNAH3 PE=2 SV=1
1233	1459	Q9UNS2	48.38	4	3	4	3520000	3450000	2	1	1	3	Acetylation (Protein N-term)	47873	COP9 signalosome complex subunit 3 OS=Homo sapiens GN=COPS3 PE=1 SV=3
2127	1825	Q92522	43.1	6	6	6	3500000	956000	1	1	1	1		22487	Histone H1x OS=Homo sapiens GN=H1FX PE=1 SV=1
780	995	O00264	73.9	25	21	25	3470000	22900000	3	2	2	6	Carbamidomethylation; Deamidation (NQ)	21671	Membrane-associated progesterone receptor component 1 OS=Homo sapiens GN=PGRMC1 PE=1 SV=3
2378	1746	Q9UNL2	56.81	8	8	0	3460000		1	1	1	0		21080	Translocon-associated protein subunit gamma OS=Homo sapiens GN=SSR3 PE=1 SV=1
1144	872	P55084	98.92	8	6	5	3450000	6520000	4	3	3	2		51294	Trifunctional enzyme subunit beta mitochondrial OS=Homo sapiens GN=HADHB PE=1 SV=3
1642	990	Q9NYU2	67.04	2	1	1	3440000	671000	3	3	2	1		177189	UDP-glucose:glycoprotein glucosyltransferase 1 OS=Homo sapiens GN=UGGT1 PE=1 SV=3
2475	1894	Q53GS9	32.13	2	2	0	3440000		1	1	1	0		65381	U4/U6.U5 tri-snRNP-associated protein 2 OS=Homo sapiens GN=USP39 PE=1 SV=2
1145	923	P43034	72.24	9	4	7	3410000	6000000	4	4	2	3	Carbamidomethylation	46638	Platelet-activating factor acetylhydrolase IB subunit alpha OS=Homo sapiens GN=PAFAH1B1 PE=1 SV=2
170	162	P35241	193.86	34	20	29	3350000	24300000	21	5	20	19	Carbamidomethylation; Deamidation (NQ)	68564	Radixin OS=Homo sapiens GN=RDX PE=1 SV=1
1846	1237	O60884	66.19	9	6	3	3350000	2360000	2	2	1	1	Carbamidomethylation	45746	DnaJ homolog subfamily A member 2 OS=Homo sapiens GN=DNAJA2 PE=1 SV=1
2101	1504	Q8NBQ5	39.87	4	4	0	3340000		2	1	2	0		32936	Estradiol 17-beta-dehydrogenase 11 OS=Homo sapiens GN=HSD17B11 PE=1 SV=3
1994	1882	Q8NF37	36.92	3	3	0	3330000		1	1	2	0		59151	Lysophosphatidylcholine acyltransferase 1 OS=Homo sapiens GN=LPCAT1 PE=1 SV=2
1647	1046	P06493	70.19	9	9	0	3310000		3	2	3	0		34095	Cyclin-dependent kinase 1 OS=Homo sapiens GN=CDK1 PE=1 SV=3
1813	1230	Q9H223	57.06	4	4	0	3310000		2	2	2	0		61175	EH domain-containing protein 4 OS=Homo sapiens GN=EHD4 PE=1 SV=1
1363	1077	Q00765	71.3	13	10	8	3300000	1530000	3	2	2	2	Carbamidomethylation	21493	Receptor expression-enhancing protein 5 OS=Homo sapiens GN=REEP5 PE=1 SV=3
428	485	Q9H0U4	138.15	37	37	34	3290000	1010000	7	1	9	7	Carbamidomethylation; Acetylation (Protein N-term)	22171	Ras-related protein Rab-1B OS=Homo sapiens GN=RAB1B PE=1 SV=1
1260	1236	Q13011	91.77	12	12	12	3280000	3760000	2	2	2	2		35816	Delta(3 5)-Delta(2 4)-dienoyl-CoA isomerase mitochondrial OS=Homo sapiens GN=ECH1 PE=1 SV=2
801	968	P49748	91.11	7	5	6	3260000	8900000	3	3	3	4	Deamidation (NQ)	70390	Very long-chain specific acyl-CoA dehydrogenase mitochondrial OS=Homo sapiens GN=ACADVL PE=1 SV=1
1080	940	P29317	90.59	5	5	2	3250000	706000	4	3	4	1	Carbamidomethylation	108266	Ephrin type-A receptor 2 OS=Homo sapiens GN=EPHA2 PE=1 SV=2
1987	1716	Q9HDC9	45.53	3	3	3	3250000	1800000	1	1	1	1		46480	Adipocyte plasma membrane-associated protein OS=Homo sapiens GN=APMAP PE=1 SV=2
1202	1185	Q13243	71.07	8	8	8	3230000	2150000	2	1	2	2		31264	Serine/arginine-rich splicing factor 5 OS=Homo sapiens GN=SRSF5 PE=1 SV=1
769	729	Q03252	113.06	8	8	2	3220000		7	2	6	2		69948	Lamin-B2 OS=Homo sapiens GN=LMNB2 PE=1 SV=4
876	1007	P12532	65.2	12	12	1	3220000		5	2	5	2		47037	Creatine kinase U-type mitochondrial OS=Homo sapiens GN=CKMT1A PE=1 SV=1
1954	1243	Q16822	59.42	4	4	0	3200000		2	2	2	0		70730	Phosphoenolpyruvate carboxykinase [GTP] mitochondrial OS=Homo sapiens GN=PCK2 PE=1 SV=3
2131	1835	P10155	41.93	2	2	2	3200000	1170000	1	1	1	1		60671	60 kDa SS-A/Ro ribonucleoprotein OS=Homo sapiens GN=TROVE2 PE=1 SV=2
2322	1581	P28838	34.6	3	3	0	3170000		1	1	1	0	Carbamidomethylation	56166	Cytosol aminopeptidase OS=Homo sapiens GN=LAP3 PE=1 SV=3
2086	1400	P01111	49.9	13	13	0	3110000		2	2	2	0		21229	GTPase NRas OS=Homo sapiens GN=NRAS PE=1 SV=1
266	225	Q13813	159.04	8	2	8	3070000	26100000	16	15	3	21		284538	Spectrin alpha chain non-erythrocytic 1 OS=Homo sapiens GN=SPTAN1 PE=1 SV=3
1573	1408	P63167	65	33	33	8	3070000	2010000	2	2	2	1	Carbamidomethylation	10366	Dynein light chain 1 cytoplasmic OS=Homo sapiens GN=DYNLL1 PE=1 SV=1
533	502	Q08J23	124.56	16	7	16	3040000	23400000	9	9	3	9	Carbamidomethylation	86471	tRNA (cytosine(34)-C(5))-methyltransferase OS=Homo sapiens GN=NSUN2 PE=1 SV=2
971	1018	O75347	88.31	34	27	24	3040000	6740000	3	3	3	3		12855	Tubulin-specific chaperone A OS=Homo sapiens GN=TBCA PE=1 SV=3
126	166	P02538	191.78	31	30	21	3030000		22	2	29	20	Carbamidomethylation; Deamidation (NQ); Oxidation (M)	60045	Keratin type II cytoskeletal 6A OS=Homo sapiens GN=KRT6A PE=1 SV=3
2128	1829	Q8TCT9	42.44	3	3	3	3000000	4590000	1	1	1	1		41488	Minor histocompatibility antigen H13 OS=Homo sapiens GN=HM13 PE=1 SV=1
2557	1883	Q14116	37.32	5	5	0	3000000		1	1	1	0	Carbamidomethylation	22326	Interleukin-18 OS=Homo sapiens GN=IL18 PE=1 SV=1
1210	1115	O43795	68.53	4	3	1	2950000		4	3	3	1		131985	Unconventional myosin-Ib OS=Homo sapiens GN=MYO1B PE=1 SV=3
1719	1777	O15145	49.98	7	7	7	2940000	3480000	1	1	1	2		20547	Actin-related protein 2/3 complex subunit 3 OS=Homo sapiens GN=ARPC3 PE=1 SV=3
1672	1394	Q16401	46.66	6	6	2	2930000	520000	2	2	2	1	Acetylation (Protein N-term)	56196	26S proteasome non-ATPase regulatory subunit 5 OS=Homo sapiens GN=PSMD5 PE=1 SV=3
1956	1251	O95831	58.21	4	2	2	2920000	1500000	2	2	1	1		66901	Apoptosis-inducing factor 1 mitochondrial OS=Homo sapiens GN=AIFM1 PE=1 SV=1
1441	1103	Q9NZM1	66.77	1	1	0	2900000		3	2	3	0		234706	Myoferlin OS=Homo sapiens GN=MYOF PE=1 SV=1
2549	1843	Q9BQB6	40.33	8	8	0	2900000		1	1	1	0	Carbamidomethylation	18235	Vitamin K epoxide reductase complex subunit 1 OS=Homo sapiens GN=VKORC1 PE=1 SV=1
2138	1947	P62942	34.17	12	12	12	2880000	2230000	1	1	1	1		11951	Peptidyl-prolyl cis-trans isomerase FKBP1A OS=Homo sapiens GN=FKBP1A PE=1 SV=2
1718	1741	P33316	62.18	7	7	7	2860000	5540000	1	1	1	2		26563	Deoxyuridine 5'-triphosphate nucleotidohydrolase mitochondrial OS=Homo sapiens GN=DUT PE=1 SV=4
1107	1078	Q16181	51.56	10	10	2	2850000		3	2	4	1		50680	Septin-7 OS=Homo sapiens GN=SEPT7 PE=1 SV=2
2097	1479	Q92572	37.74	9	9	0	2850000		2	2	2	0		21732	AP-3 complex subunit sigma-1 OS=Homo sapiens GN=AP3S1 PE=1 SV=1
2152	2309	Q9Y4Y9	23.69	21	21	21	2830000	1630000	1	1	1	1	Acetylation (Protein N-term)	9937	U6 snRNA-associated Sm-like protein LSm5 OS=Homo sapiens GN=LSM5 PE=1 SV=3
1252	1015	P04632	69.88	15	13	10	2810000	1210000	3	3	2	2	Carbamidomethylation	28316	Calpain small subunit 1 OS=Homo sapiens GN=CAPNS1 PE=1 SV=1
1069	1260	P35659	67.86	5	3	5	2810000	4940000	3	2	3	2	Carbamidomethylation	42674	Protein DEK OS=Homo sapiens GN=DEK PE=1 SV=1
2088	1409	O75534	48.05	4	4	0	2790000		2	2	2	0		88885	Cold shock domain-containing protein E1 OS=Homo sapiens GN=CSDE1 PE=1 SV=2
2539	1819	O43747	43.42	2	2	0	2790000		1	1	1	0	Carbamidomethylation	91351	AP-1 complex subunit gamma-1 OS=Homo sapiens GN=AP1G1 PE=1 SV=5
2077	1335	Q13740	63.01	5	5	0	2780000		2	2	2	0	Carbamidomethylation	65102	CD166 antigen OS=Homo sapiens GN=ALCAM PE=1 SV=2
1389	1523	Q9NQW7	47.78	3	3	3	2780000	1850000	2	2	2	2		69918	Xaa-Pro aminopeptidase 1 OS=Homo sapiens GN=XPNPEP1 PE=1 SV=3
1301	1053	Q10567	76.54	5	4	2	2730000		3	1	2	2	Carbamidomethylation	104637	AP-1 complex subunit beta-1 OS=Homo sapiens GN=AP1B1 PE=1 SV=2
1989	1725	Q13155	41.36	5	5	5	2730000	1680000	1	1	1	1	Carbamidomethylation	35349	Aminoacyl tRNA synthase complex-interacting multifunctional protein 2 OS=Homo sapiens GN=AIMP2 PE=1 SV=2
393	631	Q71DI3	124.14	49	49	44	2720000	4630000	7	1	9	8	Carbamidomethylation	15388	Histone H3.2 OS=Homo sapiens GN=HIST2H3A PE=1 SV=3
1641	982	Q9H773	80.57	24	8	16	2720000	3440000	3	3	1	2		18681	dCTP pyrophosphatase 1 OS=Homo sapiens GN=DCTPP1 PE=1 SV=1
1367	1135	P49590	76.08	6	4	4	2720000		3	1	2	2		56888	Probable histidine--tRNA ligase mitochondrial OS=Homo sapiens GN=HARS2 PE=1 SV=1
1658	1290	O14579	73.14	10	10	5	2720000	854000	2	2	2	1	Carbamidomethylation	34482	Coatomer subunit epsilon OS=Homo sapiens GN=COPE PE=1 SV=3
1375	1182	Q8WXX5	67.66	9	7	6	2720000	862000	3	2	2	2		29910	DnaJ homolog subfamily C member 9 OS=Homo sapiens GN=DNAJC9 PE=1 SV=1
2457	1665	P04179	47	6	6	0	2720000		1	1	1	0		24722	Superoxide dismutase [Mn] mitochondrial OS=Homo sapiens GN=SOD2 PE=1 SV=2
1112	1223	Q13557	65.45	6	5	1	2710000		2	1	4	1	Carbamidomethylation; Deamidation (NQ)	56369	Calcium/calmodulin-dependent protein kinase type II subunit delta OS=Homo sapiens GN=CAMK2D PE=1 SV=3
1454	1575	Q52LJ0	61.86	9	4	9	2710000	2680000	2	2	1	2	Carbamidomethylation	37191	Protein FAM98B OS=Homo sapiens GN=FAM98B PE=1 SV=1
645	559	O60841	122.57	10	4	10	2690000	10500000	6	6	3	6		138827	Eukaryotic translation initiation factor 5B OS=Homo sapiens GN=EIF5B PE=1 SV=4
1466	1221	Q16630	72.93	4	4	2	2690000	1540000	2	2	2	1		59210	Cleavage and polyadenylation specificity factor subunit 6 OS=Homo sapiens GN=CPSF6 PE=1 SV=2
904	1214	Q9BSJ8	71.89	3	3	3	2670000	2630000	2	2	3	3		122856	Extended synaptotagmin-1 OS=Homo sapiens GN=ESYT1 PE=1 SV=1
1711	1579	Q9HB07	40.14	4	4	1	2660000		2	1	2	1		42449	UPF0160 protein MYG1 mitochondrial OS=Homo sapiens GN=C12orf10 PE=1 SV=2
2604	2181	Q86YZ3	24.52	1	1	0	2660000		1	1	1	0		282389	Hornerin OS=Homo sapiens GN=HRNR PE=1 SV=2
1974	1475	Q15459	42.01	4	4	0	2650000		2	2	2	0		88886	Splicing factor 3A subunit 1 OS=Homo sapiens GN=SF3A1 PE=1 SV=1
1232	1338	P62495	63.79	6	3	6	2630000	8290000	2	2	1	3		49031	Eukaryotic peptide chain release factor subunit 1 OS=Homo sapiens GN=ETF1 PE=1 SV=3
385	514	P11166	171.05	16	5	16	2610000	151000000	9	8	3	15	Acetylation (Protein N-term)	54084	Solute carrier family 2 facilitated glucose transporter member 1 OS=Homo sapiens GN=SLC2A1 PE=1 SV=2
2087	1404	Q9Y5S9	46.31	10	5	5	2590000	3220000	2	2	1	1		19889	RNA-binding protein 8A OS=Homo sapiens GN=RBM8A PE=1 SV=1
1515	1200	Q32MZ4	76.15	4	4	2	2560000	762000	2	2	2	1	Carbamidomethylation	89253	Leucine-rich repeat flightless-interacting protein 1 OS=Homo sapiens GN=LRRFIP1 PE=1 SV=2
2099	1494	Q86XP3	38.49	5	3	2	2560000	2230000	2	2	1	1		102975	ATP-dependent RNA helicase DDX42 OS=Homo sapiens GN=DDX42 PE=1 SV=1
1689	1476	P23921	43.75	3	3	0	2540000		2	2	3	0	Carbamidomethylation	90070	Ribonucleoside-diphosphate reductase large subunit OS=Homo sapiens GN=RRM1 PE=1 SV=1
2130	1834	Q14165	41.67	6	6	6	2530000	1120000	1	1	1	1		32234	Malectin OS=Homo sapiens GN=MLEC PE=1 SV=1
1652	1106	Q7Z4W1	59.3	10	10	0	2520000		3	3	3	0	Acetylation (Protein N-term)	25913	L-xylulose reductase OS=Homo sapiens GN=DCXR PE=1 SV=2
2083	1371	P51665	55.21	8	3	5	2520000	404000	2	2	1	1		37025	26S proteasome non-ATPase regulatory subunit 7 OS=Homo sapiens GN=PSMD7 PE=1 SV=2
1380	1300	Q9H8Y8	68.84	6	6	6	2500000	1720000	2	2	2	2	Carbamidomethylation	47145	Golgi reassembly-stacking protein 2 OS=Homo sapiens GN=GORASP2 PE=1 SV=3
1512	988	P54886	82.33	5	2	3	2490000	3440000	3	3	1	2	Carbamidomethylation	87302	Delta-1-pyrroline-5-carboxylate synthase OS=Homo sapiens GN=ALDH18A1 PE=1 SV=2
1413	2801	A6NC98	37.12	1	1	0	2480000		3	1	3	1	Deamidation (NQ)	164808	Coiled-coil domain-containing protein 88B OS=Homo sapiens GN=CCDC88B PE=1 SV=1
1321	1520	Q6UN15	63.48	3	2	3	2470000	1410000	2	1	1	3		66526	Pre-mRNA 3'-end-processing factor FIP1 OS=Homo sapiens GN=FIP1L1 PE=1 SV=1
1373	1167	P43304	68.09	3	3	2	2440000	439000	3	2	2	2	Carbamidomethylation	80853	Glycerol-3-phosphate dehydrogenase mitochondrial OS=Homo sapiens GN=GPD2 PE=1 SV=3
2467	1722	Q9Y6A4	36.53	6	6	0	2440000		1	1	1	0		22774	Cilia- and flagella-associated protein 20 OS=Homo sapiens GN=CFAP20 PE=1 SV=1
2529	1781	Q16698	48.73	4	4	0	2430000		1	1	1	0		36068	2 4-dienoyl-CoA reductase mitochondrial OS=Homo sapiens GN=DECR1 PE=1 SV=1
2472	1876	P52888	37.67	2	2	0	2390000		1	1	1	0		78840	Thimet oligopeptidase OS=Homo sapiens GN=THOP1 PE=1 SV=2
1646	1026	Q14978	67.79	4	2	2	2380000	4570000	3	3	1	2		73603	Nucleolar and coiled-body phosphoprotein 1 OS=Homo sapiens GN=NOLC1 PE=1 SV=2
1960	1269	Q96CS3	61.87	6	6	0	2370000		2	2	2	0	Carbamidomethylation	52624	FAS-associated factor 2 OS=Homo sapiens GN=FAF2 PE=1 SV=2
2520	1748	Q9HCY8	56.59	14	14	0	2370000		1	1	1	0		11662	Protein S100-A14 OS=Homo sapiens GN=S100A14 PE=1 SV=1
2140	1998	P67812	30.68	5	5	5	2370000	969000	1	1	1	1		20625	Signal peptidase complex catalytic subunit SEC11A OS=Homo sapiens GN=SEC11A PE=1 SV=1
972	1036	O14737	82.22	38	8	38	2360000	10600000	4	4	1	5	Acetylation (Protein N-term)	14285	Programmed cell death protein 5 OS=Homo sapiens GN=PDCD5 PE=1 SV=3
1307	1184	Q00059	59.36	11	3	11	2340000	11800000	3	3	1	3	Carbamidomethylation	29097	Transcription factor A mitochondrial OS=Homo sapiens GN=TFAM PE=1 SV=1
2477	1906	P15104	31.68	3	3	0	2340000		1	1	1	0	Acetylation (Protein N-term)	42064	Glutamine synthetase OS=Homo sapiens GN=GLUL PE=1 SV=4
1520	1259	P51648	62.9	4	4	2	2300000		2	1	2	1		54848	Fatty aldehyde dehydrogenase OS=Homo sapiens GN=ALDH3A2 PE=1 SV=1
1984	1689	O75489	50.59	5	5	5	2300000	2360000	1	1	1	1		30242	NADH dehydrogenase [ubiquinone] iron-sulfur protein 3 mitochondrial OS=Homo sapiens GN=NDUFS3 PE=1 SV=1
1082	1173	Q9NUL7	75.39	4	4	1	2280000		3	1	3	2		59581	Probable ATP-dependent RNA helicase DDX28 OS=Homo sapiens GN=DDX28 PE=1 SV=2
2172	2848	Q9C040	21.13	1	1	1	2280000	4450000	1	1	1	1	Carbamidomethylation	81530	Tripartite motif-containing protein 2 OS=Homo sapiens GN=TRIM2 PE=1 SV=1
1614	3293	Q14005	31.96	2	1	1	2250000		3	1	1	2	Carbamidomethylation	141752	Pro-interleukin-16 OS=Homo sapiens GN=IL16 PE=1 SV=4
1374	1169	Q9NZT2	73.65	6	6	0	2200000		4	2	4	0		73325	Opioid growth factor receptor OS=Homo sapiens GN=OGFR PE=1 SV=3
1016	1074	P82930	59.7	19	19	16	2200000	5580000	3	2	4	2		25650	28S ribosomal protein S34 mitochondrial OS=Homo sapiens GN=MRPS34 PE=1 SV=2
1002	844	P29373	92.55	30	12	30	2180000	25700000	4	4	1	5	Carbamidomethylation	15693	Cellular retinoic acid-binding protein 2 OS=Homo sapiens GN=CRABP2 PE=1 SV=2
1950	1226	Q00653	58.26	3	3	0	2180000		2	2	2	0		96749	Nuclear factor NF-kappa-B p100 subunit OS=Homo sapiens GN=NFKB2 PE=1 SV=4
544	525	P36873	149.47	29	25	23	2170000	2190000	7	1	6	6	Carbamidomethylation; Acetylation (Protein N-term)	36984	Serine/threonine-protein phosphatase PP1-gamma catalytic subunit OS=Homo sapiens GN=PPP1CC PE=1 SV=1
1201	938	P26232	89.39	6	6	0	2170000		4	1	4	0	Carbamidomethylation	105313	Catenin alpha-2 OS=Homo sapiens GN=CTNNA2 PE=1 SV=5
889	1527	P12270	57.1	1	1	1	2160000	8190000	4	2	3	3	Acetylation (Protein N-term); Deamidation (NQ)	267290	Nucleoprotein TPR OS=Homo sapiens GN=TPR PE=1 SV=3
1306	1170	Q8TA86	88.58	11	7	9	2150000	5910000	3	2	2	2		26107	Retinitis pigmentosa 9 protein OS=Homo sapiens GN=RP9 PE=1 SV=2
1656	1176	Q9H9J2	59.34	11	11	0	2150000		3	3	3	0	Carbamidomethylation	37535	39S ribosomal protein L44 mitochondrial OS=Homo sapiens GN=MRPL44 PE=1 SV=1
1664	1348	O43709	54.14	12	4	12	2150000	1990000	2	2	1	2		31880	Probable 18S rRNA (guanine-N(7))-methyltransferase OS=Homo sapiens GN=WBSCR22 PE=1 SV=2
1322	1549	P36957	50.45	4	1	4	2150000	9050000	2	2	1	3		48755	Dihydrolipoyllysine-residue succinyltransferase component of 2-oxoglutarate dehydrogenase complex mitochondrial OS=Homo sapiens GN=DLST PE=1 SV=4
809	586	P49736	114.46	10	1	10	2140000	11400000	6	6	1	6	Carbamidomethylation	101896	DNA replication licensing factor MCM2 OS=Homo sapiens GN=MCM2 PE=1 SV=4
1566	1265	Q9Y6E0	72.19	7	7	3	2110000	480000	2	2	2	1		49308	Serine/threonine-protein kinase 24 OS=Homo sapiens GN=STK24 PE=1 SV=1
1671	1390	P61916	52.83	17	11	17	2110000	4820000	2	2	1	2	Carbamidomethylation	16570	Epididymal secretory protein E1 OS=Homo sapiens GN=NPC2 PE=1 SV=1
1661	1325	P57088	62.42	9	4	9	2100000	5530000	2	2	1	2		27978	Transmembrane protein 33 OS=Homo sapiens GN=TMEM33 PE=1 SV=2
2469	1727	A8MWL6	35.25	4	4	0	2100000		1	1	1	0		24647	Putative synaptogyrin-2 like protein OS=Homo sapiens PE=5 SV=1
2469	1728	O43760	35.25	4	4	0	2100000		1	1	1	0		24810	Synaptogyrin-2 OS=Homo sapiens GN=SYNGR2 PE=1 SV=1
1645	1022	Q9Y4W6	76.78	4	2	2	2080000	793000	3	2	2	1		88584	AFG3-like protein 2 OS=Homo sapiens GN=AFG3L2 PE=1 SV=2
1973	1456	P31153	45.16	6	2	4	2080000	1560000	2	2	1	1		43661	S-adenosylmethionine synthase isoform type-2 OS=Homo sapiens GN=MAT2A PE=1 SV=1
1705	1559	Q14157	42.26	2	2	1	2080000	769000	2	2	2	1		114534	Ubiquitin-associated protein 2-like OS=Homo sapiens GN=UBAP2L PE=1 SV=2
1568	1271	Q9Y305	58.89	7	5	7	2070000	3210000	2	2	1	2		49902	Acyl-coenzyme A thioesterase 9 mitochondrial OS=Homo sapiens GN=ACOT9 PE=1 SV=2
2551	1850	O95571	39.58	6	6	0	2060000		1	1	1	0		27873	Persulfide dioxygenase ETHE1 mitochondrial OS=Homo sapiens GN=ETHE1 PE=1 SV=2
115	158	Q9BUF5	215.66	46	20	46	2050000	29300000	21	6	18	32	Carbamidomethylation; Deamidation (NQ); Oxidation (M)	49857	Tubulin beta-6 chain OS=Homo sapiens GN=TUBB6 PE=1 SV=1
1692	1484	P53041	62.53	4	4	3	2040000	2650000	2	1	2	1	Pyro-glu from E	56879	Serine/threonine-protein phosphatase 5 OS=Homo sapiens GN=PPP5C PE=1 SV=1
2129	1830	P56134	42.39	12	12	12	2040000	464000	1	1	1	1		10918	ATP synthase subunit f mitochondrial OS=Homo sapiens GN=ATP5J2 PE=1 SV=3
1698	1518	Q9Y399	55.7	5	5	4	2020000	1330000	2	1	2	1		33249	28S ribosomal protein S2 mitochondrial OS=Homo sapiens GN=MRPS2 PE=1 SV=1
813	769	Q15785	111.28	16	7	14	2010000	8290000	5	5	2	5	Carbamidomethylation	34559	Mitochondrial import receptor subunit TOM34 OS=Homo sapiens GN=TOMM34 PE=1 SV=2
1949	1217	Q6UB35	65.07	2	2	0	2010000		2	2	2	0		105790	Monofunctional C1-tetrahydrofolate synthase mitochondrial OS=Homo sapiens GN=MTHFD1L PE=1 SV=1
1666	1356	O95777	52.75	27	27	17	2010000	792000	2	2	2	1		10403	U6 snRNA-associated Sm-like protein LSm8 OS=Homo sapiens GN=LSM8 PE=1 SV=3
1529	2781	Q6AHZ1	42.25	1	1	1	2010000		3	1	1	2	Pyro-glu from Q	166781	Zinc finger protein 518A OS=Homo sapiens GN=ZNF518A PE=1 SV=2
2612	2314	Q9BU76	22.47	5	5	0	2010000		1	1	1	0		29412	Multiple myeloma tumor-associated protein 2 OS=Homo sapiens GN=MMTAG2 PE=1 SV=1
2587	2034	Q9NZ01	29.42	3	3	0	2000000		1	1	1	0		36034	Very-long-chain enoyl-CoA reductase OS=Homo sapiens GN=TECR PE=1 SV=1
1467	1228	P08559	80.71	8	3	8	1990000	4280000	2	2	1	2		43296	Pyruvate dehydrogenase E1 component subunit alpha somatic form mitochondrial OS=Homo sapiens GN=PDHA1 PE=1 SV=3
1966	1362	P61970	80.19	17	17	0	1990000		2	2	2	0	Carbamidomethylation	14478	Nuclear transport factor 2 OS=Homo sapiens GN=NUTF2 PE=1 SV=1
1100	902	P04899	75.94	14	9	7	1990000	1800000	4	3	3	2	Carbamidomethylation	40451	Guanine nucleotide-binding protein G(i) subunit alpha-2 OS=Homo sapiens GN=GNAI2 PE=1 SV=3
2524	1757	Q9NUU7	54.17	3	3	0	1990000		1	1	1	0		53975	ATP-dependent RNA helicase DDX19A OS=Homo sapiens GN=DDX19A PE=1 SV=1
2524	1758	Q9UMR2	54.17	3	3	0	1990000		1	1	1	0		53927	ATP-dependent RNA helicase DDX19B OS=Homo sapiens GN=DDX19B PE=1 SV=1
1228	1193	P30837	57.12	4	4	4	1980000	2370000	2	1	2	2		57206	Aldehyde dehydrogenase X mitochondrial OS=Homo sapiens GN=ALDH1B1 PE=1 SV=3
1991	1770	O43920	37.75	11	11	0	1970000		1	1	2	0	Carbamidomethylation	12517	NADH dehydrogenase [ubiquinone] iron-sulfur protein 5 OS=Homo sapiens GN=NDUFS5 PE=1 SV=3
1679	1410	Q15287	71.39	8	5	8	1960000	2960000	2	2	1	2		34208	RNA-binding protein with serine-rich domain 1 OS=Homo sapiens GN=RNPS1 PE=1 SV=1
1822	1215	Q9UH99	67.11	5	5	0	1960000		2	2	2	0		80311	SUN domain-containing protein 2 OS=Homo sapiens GN=SUN2 PE=1 SV=3
2041	4038	Q96QZ7	25.02	1	1	0	1960000		2	1	2	0	Deamidation (NQ); Pyro-glu from E	164580	Membrane-associated guanylate kinase WW and PDZ domain-containing protein 1 OS=Homo sapiens GN=MAGI1 PE=1 SV=3
1979	1572	Q92900	34.71	2	1	1	1940000	860000	2	2	1	1		124345	Regulator of nonsense transcripts 1 OS=Homo sapiens GN=UPF1 PE=1 SV=2
1070	1415	P15924	55.9	1	1	0	1930000		4	2	2	3		331774	Desmoplakin OS=Homo sapiens GN=DSP PE=1 SV=3
1669	1378	P62330	60.01	10	10	3	1910000		2	1	2	1		20082	ADP-ribosylation factor 6 OS=Homo sapiens GN=ARF6 PE=1 SV=2
2085	1389	O95881	47.9	10	10	0	1910000		2	2	2	0		19206	Thioredoxin domain-containing protein 12 OS=Homo sapiens GN=TXNDC12 PE=1 SV=1
2577	1978	P50238	32.28	9	9	0	1900000		1	1	1	0		8533	Cysteine-rich protein 1 OS=Homo sapiens GN=CRIP1 PE=1 SV=3
1967	1384	P07339	55.5	7	4	2	1890000	1790000	2	2	1	1	Carbamidomethylation	44552	Cathepsin D OS=Homo sapiens GN=CTSD PE=1 SV=1
2570	1932	O95168	33.88	8	8	0	1890000		1	1	1	0		15209	NADH dehydrogenase [ubiquinone] 1 beta subcomplex subunit 4 OS=Homo sapiens GN=NDUFB4 PE=1 SV=3
1578	1471	Q00341	43.13	3	2	0	1870000		3	2	2	1		141455	Vigilin OS=Homo sapiens GN=HDLBP PE=1 SV=2
1058	1224	Q9UKV3	65.06	3	1	3	1860000	2070000	4	2	1	4	Deamidation (NQ)	151861	Apoptotic chromatin condensation inducer in the nucleus OS=Homo sapiens GN=ACIN1 PE=1 SV=2
1518	1231	P13473	65.82	5	2	5	1850000	5910000	2	2	1	2		44961	Lysosome-associated membrane glycoprotein 2 OS=Homo sapiens GN=LAMP2 PE=1 SV=2
2615	2338	Q6NZI2	21.97	3	3	0	1850000		1	1	1	0		43476	Polymerase I and transcript release factor OS=Homo sapiens GN=PTRF PE=1 SV=1
1151	992	P30419	56.95	14	8	10	1840000	4820000	4	4	2	3		56806	Glycylpeptide N-tetradecanoyltransferase 1 OS=Homo sapiens GN=NMT1 PE=1 SV=2
1963	1342	P48637	47.51	4	2	2	1830000	5300000	2	2	1	1		52385	Glutathione synthetase OS=Homo sapiens GN=GSS PE=1 SV=1
1565	1249	P42285	52.9	3	1	3	1800000	3130000	2	2	1	2		117805	Superkiller viralicidic activity 2-like 2 OS=Homo sapiens GN=SKIV2L2 PE=1 SV=3
2593	2075	Q8WY22	26.67	7	7	0	1800000		1	1	1	0		27836	BRI3-binding protein OS=Homo sapiens GN=BRI3BP PE=1 SV=1
1473	2470	Q5TCZ1	34.65	2	2	0	1770000		3	1	2	1		125289	SH3 and PX domain-containing protein 2A OS=Homo sapiens GN=SH3PXD2A PE=1 SV=1
935	647	P00492	130.94	34	6	34	1760000	14300000	5	5	1	5	Carbamidomethylation	24579	Hypoxanthine-guanine phosphoribosyltransferase OS=Homo sapiens GN=HPRT1 PE=1 SV=2
2530	1800	P08240	46	2	2	0	1760000		1	1	1	0		69811	Signal recognition particle receptor subunit alpha OS=Homo sapiens GN=SRPRA PE=1 SV=2
2548	1842	P61201	40.73	3	3	0	1760000		1	1	1	0		51597	COP9 signalosome complex subunit 2 OS=Homo sapiens GN=COPS2 PE=1 SV=1
2560	1896	O95372	35.48	7	7	0	1760000		1	1	1	0	Acetylation (Protein N-term)	24737	Acyl-protein thioesterase 2 OS=Homo sapiens GN=LYPLA2 PE=1 SV=1
1314	1344	Q15437	54.99	4	4	4	1750000	1470000	2	1	2	2	Acetylation (Protein N-term)	86479	Protein transport protein Sec23B OS=Homo sapiens GN=SEC23B PE=1 SV=2
1231	1238	P11216	60.55	3	3	3	1730000	1630000	2	1	2	2		96696	Glycogen phosphorylase brain form OS=Homo sapiens GN=PYGB PE=1 SV=5
1890	1621	Q9Y2L1	53.95	1	1	1	1700000	1120000	1	1	1	1		109003	Exosome complex exonuclease RRP44 OS=Homo sapiens GN=DIS3 PE=1 SV=2
603	597	Q13428	124.94	7	3	4	1680000	14500000	10	7	5	5	Deamidation (NQ)	152105	Treacle protein OS=Homo sapiens GN=TCOF1 PE=1 SV=3
1667	1372	O95456	64.99	8	3	8	1670000	3260000	2	2	1	2	Acetylation (Protein N-term)	32854	Proteasome assembly chaperone 1 OS=Homo sapiens GN=PSMG1 PE=1 SV=1
2571	1933	Q16740	33.83	4	4	0	1670000		1	1	1	0		30180	ATP-dependent Clp protease proteolytic subunit mitochondrial OS=Homo sapiens GN=CLPP PE=1 SV=1
2573	1959	Q9HAV7	33.69	4	4	0	1660000		1	1	1	0		24279	GrpE protein homolog 1 mitochondrial OS=Homo sapiens GN=GRPEL1 PE=1 SV=2
2523	1756	Q9NX40	54.59	5	5	0	1650000		1	1	1	0	Carbamidomethylation	27626	OCIA domain-containing protein 1 OS=Homo sapiens GN=OCIAD1 PE=1 SV=1
1369	1138	P49773	53.47	21	11	21	1650000	5160000	3	2	1	3		13802	Histidine triad nucleotide-binding protein 1 OS=Homo sapiens GN=HINT1 PE=1 SV=2
966	939	P78344	92.55	6	2	5	1630000	2360000	5	4	2	4		102362	Eukaryotic translation initiation factor 4 gamma 2 OS=Homo sapiens GN=EIF4G2 PE=1 SV=1
2575	1963	Q9Y446	32.84	2	2	0	1630000		1	1	1	0		87082	Plakophilin-3 OS=Homo sapiens GN=PKP3 PE=1 SV=1
2559	1891	Q9GZT8	36.4	3	3	0	1620000		1	1	1	0		41968	NIF3-like protein 1 OS=Homo sapiens GN=NIF3L1 PE=1 SV=2
1854	1631	P28331	55.46	2	2	2	1610000	1790000	1	1	1	1		79468	NADH-ubiquinone oxidoreductase 75 kDa subunit mitochondrial OS=Homo sapiens GN=NDUFS1 PE=1 SV=3
1370	1141	Q96FW1	59.67	8	8	4	1600000	906000	3	1	3	1	Carbamidomethylation	31284	Ubiquitin thioesterase OTUB1 OS=Homo sapiens GN=OTUB1 PE=1 SV=2
1203	1190	A6NHQ2	72.3	9	5	7	1590000		3	1	2	2		34803	rRNA/tRNA 2'-O-methyltransferase fibrillarin-like protein 1 OS=Homo sapiens GN=FBLL1 PE=3 SV=2
1298	1029	P41227	74	14	9	9	1580000	1900000	3	3	2	2		26458	N-alpha-acetyltransferase 10 OS=Homo sapiens GN=NAA10 PE=1 SV=1
504	518	O95757	138.55	10	10	5	1570000		8	3	10	3	Carbamidomethylation; Deamidation (NQ)	94512	Heat shock 70 kDa protein 4L OS=Homo sapiens GN=HSPA4L PE=1 SV=3
819	985	P61006	78.04	14	14	9	1570000		3	1	4	3		23668	Ras-related protein Rab-8A OS=Homo sapiens GN=RAB8A PE=1 SV=1
1659	1301	Q9BQ67	68.53	7	4	7	1570000	4150000	2	2	1	2		49419	Glutamate-rich WD repeat-containing protein 1 OS=Homo sapiens GN=GRWD1 PE=1 SV=1
1191	3496	Q7Z5P9	35.61	0	0	0	1570000		3	1	3	1		805275	Mucin-19 OS=Homo sapiens GN=MUC19 PE=1 SV=3
2555	1866	P29218	39.2	4	4	0	1560000		1	1	1	0		30189	Inositol monophosphatase 1 OS=Homo sapiens GN=IMPA1 PE=1 SV=1
1586	1593	Q8TC12	56.12	9	4	9	1550000	2890000	2	2	1	2	Carbamidomethylation	35386	Retinol dehydrogenase 11 OS=Homo sapiens GN=RDH11 PE=1 SV=2
2537	1815	P62993	44.38	5	5	0	1540000		1	1	1	0		25206	Growth factor receptor-bound protein 2 OS=Homo sapiens GN=GRB2 PE=1 SV=1
903	1084	Q8TEX9	73.95	3	3	2	1530000	1710000	3	2	4	2	Acetylation (Protein N-term)	118715	Importin-4 OS=Homo sapiens GN=IPO4 PE=1 SV=2
2108	1557	O15144	48.69	7	4	3	1530000	3360000	2	2	1	1		34333	Actin-related protein 2/3 complex subunit 2 OS=Homo sapiens GN=ARPC2 PE=1 SV=1
1487	1594	Q9BTL3	53.06	11	11	11	1520000	5480000	1	1	1	2		14381	RNMT-activating mini protein OS=Homo sapiens GN=FAM103A1 PE=1 SV=1
2456	1653	Q9BV86	46.21	7	7	0	1520000		1	1	1	0	Carbamidomethylation	25387	N-terminal Xaa-Pro-Lys N-methyltransferase 1 OS=Homo sapiens GN=NTMT1 PE=1 SV=3
1591	1670	Q16718	49.3	9	9	9	1510000	1270000	2	1	2	1		13459	NADH dehydrogenase [ubiquinone] 1 alpha subcomplex subunit 5 OS=Homo sapiens GN=NDUFA5 PE=1 SV=3
1901	2259	Q5T0W9	22.34	1	1	0	1500000		1	1	2	0		114799	Protein FAM83B OS=Homo sapiens GN=FAM83B PE=1 SV=1
1695	1510	P53582	46.01	4	3	4	1490000	0	2	1	1	2		43215	Methionine aminopeptidase 1 OS=Homo sapiens GN=METAP1 PE=1 SV=2
799	621	P46087	122.26	8	2	8	1470000	10100000	6	5	1	6		89302	Probable 28S rRNA (cytosine(4447)-C(5))-methyltransferase OS=Homo sapiens GN=NOP2 PE=1 SV=2
1683	1443	Q71RC2	64.74	4	2	4	1470000	2510000	2	2	1	2		80596	La-related protein 4 OS=Homo sapiens GN=LARP4 PE=1 SV=3
2556	1867	A0MZ66	38.95	2	2	0	1450000		1	1	1	0		71640	Shootin-1 OS=Homo sapiens GN=SHTN1 PE=1 SV=4
1883	1406	P09661	71.29	16	10	7	1430000	3550000	2	2	1	1		28416	U2 small nuclear ribonucleoprotein A' OS=Homo sapiens GN=SNRPA1 PE=1 SV=2
2466	1717	Q96P70	47.28	2	2	0	1430000		1	1	1	0		115963	Importin-9 OS=Homo sapiens GN=IPO9 PE=1 SV=3
2463	1705	Q13907	39.25	5	5	0	1420000		1	1	1	0		26319	Isopentenyl-diphosphate Delta-isomerase 1 OS=Homo sapiens GN=IDI1 PE=1 SV=2
1297	1025	O00116	67.3	7	3	7	1410000	3180000	3	3	1	3		72912	Alkyldihydroxyacetonephosphate synthase peroxisomal OS=Homo sapiens GN=AGPS PE=1 SV=1
1150	986	O75533	70.55	3	1	3	1400000	6800000	4	4	1	4	Carbamidomethylation	145830	Splicing factor 3B subunit 1 OS=Homo sapiens GN=SF3B1 PE=1 SV=3
1851	1622	O94826	61.73	3	3	3	1400000	1520000	1	1	1	1	Carbamidomethylation	67455	Mitochondrial import receptor subunit TOM70 OS=Homo sapiens GN=TOMM70 PE=1 SV=1
1392	1585	O14776	60.64	2	2	0	1400000		2	1	2	2		123901	Transcription elongation regulator 1 OS=Homo sapiens GN=TCERG1 PE=1 SV=2
877	1127	P49189	60.49	7	6	6	1400000	812000	4	1	4	3	Carbamidomethylation	53802	4-trimethylaminobutyraldehyde dehydrogenase OS=Homo sapiens GN=ALDH9A1 PE=1 SV=3
1853	1629	P19525	49.15	2	2	0	1400000		1	1	2	0		62094	Interferon-induced double-stranded RNA-activated protein kinase OS=Homo sapiens GN=EIF2AK2 PE=1 SV=2
2584	2008	O14949	30.33	9	9	0	1400000		1	1	1	0		9906	Cytochrome b-c1 complex subunit 8 OS=Homo sapiens GN=UQCRQ PE=1 SV=4
1675	1397	Q9UKY7	46.43	12	3	12	1380000	4960000	2	2	1	2		27335	Protein CDV3 homolog OS=Homo sapiens GN=CDV3 PE=1 SV=1
2139	1951	P82673	33.82	3	3	3	1380000	1290000	1	1	1	1		36844	28S ribosomal protein S35 mitochondrial OS=Homo sapiens GN=MRPS35 PE=1 SV=1
551	1151	A0A0C4DH32	78.7	20	15	20	1370000	5440000	4	1	6	6	Carbamidomethylation	12673	Immunoglobulin heavy variable 3-20 OS=Homo sapiens GN=IGHV3-20 PE=3 SV=2
1226	1125	O60610	53.94	3	2	3	1370000	2120000	3	3	2	2	Carbamidomethylation	141347	Protein diaphanous homolog 1 OS=Homo sapiens GN=DIAPH1 PE=1 SV=2
1674	1396	O95218	59.8	8	6	8	1360000	1970000	2	2	1	2	Carbamidomethylation	37404	Zinc finger Ran-binding domain-containing protein 2 OS=Homo sapiens GN=ZRANB2 PE=1 SV=2
1896	1809	O00764	45.6	7	7	7	1360000	2570000	1	1	1	1		35102	Pyridoxal kinase OS=Homo sapiens GN=PDXK PE=1 SV=1
2544	1832	Q9UL25	41.98	5	5	0	1360000		1	1	1	0	Carbamidomethylation	24348	Ras-related protein Rab-21 OS=Homo sapiens GN=RAB21 PE=1 SV=3
2582	2003	O14944	30.57	5	5	0	1360000		1	1	1	0		19044	Proepiregulin OS=Homo sapiens GN=EREG PE=1 SV=1
2149	2248	Q15642	30.99	2	1	1	1350000		2	1	1	1	Carbamidomethylation	68352	Cdc42-interacting protein 4 OS=Homo sapiens GN=TRIP10 PE=1 SV=3
2381	1964	Q14126	30.56	1	1	0	1350000		1	1	1	0		122294	Desmoglein-2 OS=Homo sapiens GN=DSG2 PE=1 SV=2
1707	1564	O15042	46.07	2	2	2	1330000	1020000	2	1	2	1		118292	U2 snRNP-associated SURP motif-containing protein OS=Homo sapiens GN=U2SURP PE=1 SV=2
2528	1779	Q9H0N0	49.2	9	9	0	1320000		1	1	1	0		28355	Ras-related protein Rab-6C OS=Homo sapiens GN=RAB6C PE=1 SV=2
2609	2228	Q8N392	23.67	2	2	0	1320000		1	1	1	0		74977	Rho GTPase-activating protein 18 OS=Homo sapiens GN=ARHGAP18 PE=1 SV=3
879	1168	Q7L2E3	63.29	3	3	3	1310000	955000	3	2	3	4		133938	Putative ATP-dependent RNA helicase DHX30 OS=Homo sapiens GN=DHX30 PE=1 SV=1
1676	1399	Q7L576	45.96	2	2	1	1310000	346000	2	2	2	1		145182	Cytoplasmic FMR1-interacting protein 1 OS=Homo sapiens GN=CYFIP1 PE=1 SV=1
1897	1969	Q15007	27.12	4	4	4	1300000	1050000	1	1	1	1		44244	Pre-mRNA-splicing regulator WTAP OS=Homo sapiens GN=WTAP PE=1 SV=2
1985	1696	P62312	41.94	14	14	14	1290000	1350000	1	1	1	1		9128	U6 snRNA-associated Sm-like protein LSm6 OS=Homo sapiens GN=LSM6 PE=1 SV=1
1097	883	Q16555	86.04	12	6	9	1280000	3820000	4	4	2	3	Carbamidomethylation	62294	Dihydropyrimidinase-related protein 2 OS=Homo sapiens GN=DPYSL2 PE=1 SV=1
651	1361	P49792	65.08	1	1	0	1280000		3	1	4	5	Carbamidomethylation	358201	E3 SUMO-protein ligase RanBP2 OS=Homo sapiens GN=RANBP2 PE=1 SV=2
1972	1447	Q9H2U2	39.3	6	6	0	1280000		2	1	2	0	Carbamidomethylation	37920	Inorganic pyrophosphatase 2 mitochondrial OS=Homo sapiens GN=PPA2 PE=1 SV=2
2094	1465	O00193	52.77	16	4	13	1270000	3350000	2	2	1	1		20333	Small acidic protein OS=Homo sapiens GN=SMAP PE=1 SV=1
2132	1858	O75348	39.81	13	13	13	1270000	2700000	1	1	1	1	Acetylation (Protein N-term)	13758	V-type proton ATPase subunit G 1 OS=Homo sapiens GN=ATP6V1G1 PE=1 SV=3
2132	1859	O95670	39.81	13	13	13	1270000	2700000	1	1	1	1	Acetylation (Protein N-term)	13604	V-type proton ATPase subunit G 2 OS=Homo sapiens GN=ATP6V1G2 PE=1 SV=1
2093	1463	Q14258	51.59	3	2	1	1260000	4220000	2	2	1	1	Deamidation (NQ)	70974	E3 ubiquitin/ISG15 ligase TRIM25 OS=Homo sapiens GN=TRIM25 PE=1 SV=2
2554	1864	Q9BT78	39.49	3	3	0	1260000		1	1	1	0		46269	COP9 signalosome complex subunit 4 OS=Homo sapiens GN=COPS4 PE=1 SV=1
1561	1187	P36871	48.78	4	4	2	1240000	562000	2	2	2	1		61449	Phosphoglucomutase-1 OS=Homo sapiens GN=PGM1 PE=1 SV=3
626	584	Q9NVI7	116.93	12	5	12	1230000	7190000	7	3	3	7		71369	ATPase family AAA domain-containing protein 3A OS=Homo sapiens GN=ATAD3A PE=1 SV=2
1319	1478	Q92665	59.6	4	3	4	1230000	1250000	2	1	1	3		45319	28S ribosomal protein S31 mitochondrial OS=Homo sapiens GN=MRPS31 PE=1 SV=3
1299	1041	P68400	77.45	13	7	6	1210000	3890000	4	3	2	2		45144	Casein kinase II subunit alpha OS=Homo sapiens GN=CSNK2A1 PE=1 SV=1
1983	1687	Q9NZL9	70.33	7	7	7	1210000	1190000	1	1	1	1		37552	Methionine adenosyltransferase 2 subunit beta OS=Homo sapiens GN=MAT2B PE=1 SV=1
1677	1403	Q12907	60.11	9	3	9	1210000	5260000	2	2	1	2		40229	Vesicular integral-membrane protein VIP36 OS=Homo sapiens GN=LMAN2 PE=1 SV=1
2382	2022	Q15020	28.89	1	1	0	1200000		1	1	1	0	Carbamidomethylation	109935	Squamous cell carcinoma antigen recognized by T-cells 3 OS=Homo sapiens GN=SART3 PE=1 SV=1
1101	941	P05091	91.08	7	4	7	1190000	3570000	3	2	2	3		56381	Aldehyde dehydrogenase mitochondrial OS=Homo sapiens GN=ALDH2 PE=1 SV=2
2542	1828	P35250	42.48	5	5	0	1180000		1	1	1	0		39157	Replication factor C subunit 2 OS=Homo sapiens GN=RFC2 PE=1 SV=3
968	960	P20340	83.44	18	12	11	1170000	3080000	3	2	3	3		23593	Ras-related protein Rab-6A OS=Homo sapiens GN=RAB6A PE=1 SV=3
1309	1220	P48556	43.67	5	5	5	1170000	1880000	2	1	2	2		39612	26S proteasome non-ATPase regulatory subunit 8 OS=Homo sapiens GN=PSMD8 PE=1 SV=2
1077	708	O00425	106.97	13	2	11	1160000	2130000	5	4	1	4		63705	Insulin-like growth factor 2 mRNA-binding protein 3 OS=Homo sapiens GN=IGF2BP3 PE=1 SV=2
1657	1267	O00505	40.59	5	3	3	1160000	1260000	3	2	2	1		57811	Importin subunit alpha-4 OS=Homo sapiens GN=KPNA3 PE=1 SV=2
1703	1533	Q9NP81	38.55	4	4	0	1160000		2	1	3	0		58283	Serine--tRNA ligase mitochondrial OS=Homo sapiens GN=SARS2 PE=1 SV=1
1955	1244	P49589	64.55	3	1	2	1150000	1420000	2	2	1	1		85473	Cysteine--tRNA ligase cytoplasmic OS=Homo sapiens GN=CARS PE=1 SV=3
1969	1414	P54756	51.81	2	2	0	1150000		2	1	2	0	Deamidation (NQ)	114803	Ephrin type-A receptor 5 OS=Homo sapiens GN=EPHA5 PE=1 SV=3
2255	2239	O43395	22.53	1	1	0	1140000		1	1	1	0		77529	U4/U6 small nuclear ribonucleoprotein Prp3 OS=Homo sapiens GN=PRPF3 PE=1 SV=2
148	205	Q14240	187.98	44	39	35	1130000		21	1	19	25	Carbamidomethylation; Deamidation (NQ); Oxidation (M)	46402	Eukaryotic initiation factor 4A-II OS=Homo sapiens GN=EIF4A2 PE=1 SV=2
336	424	Q7Z406	151.61	5	5	4	1130000		10	1	10	10	Carbamidomethylation; Pyro-glu from Q	227868	Myosin-14 OS=Homo sapiens GN=MYH14 PE=1 SV=2
2473	1881	P48163	33.35	2	2	0	1130000		1	1	1	0	Carbamidomethylation	64150	NADP-dependent malic enzyme OS=Homo sapiens GN=ME1 PE=1 SV=1
828	625	Q14839	114.35	5	2	3	1120000	4920000	7	4	4	3		218003	Chromodomain-helicase-DNA-binding protein 4 OS=Homo sapiens GN=CHD4 PE=1 SV=2
1993	1880	Q9UBU9	31.69	2	2	2	1120000	1100000	1	1	1	1		70182	Nuclear RNA export factor 1 OS=Homo sapiens GN=NXF1 PE=1 SV=1
892	1186	Q86UP2	76.5	2	1	2	1110000	1540000	4	1	2	4		156275	Kinectin OS=Homo sapiens GN=KTN1 PE=1 SV=1
1385	1405	P10644	48.3	5	5	2	1100000		2	1	2	2		42982	cAMP-dependent protein kinase type I-alpha regulatory subunit OS=Homo sapiens GN=PRKAR1A PE=1 SV=1
1690	1477	Q6IBS0	43.11	6	6	0	1100000		2	1	3	0	Carbamidomethylation	39548	Twinfilin-2 OS=Homo sapiens GN=TWF2 PE=1 SV=2
526	320	Q01082	144.82	6	1	5	1090000	23700000	11	10	2	10		274608	Spectrin beta chain non-erythrocytic 1 OS=Homo sapiens GN=SPTBN1 PE=1 SV=2
802	1139	P21399	73.96	3	2	2	1090000		5	2	3	4	Carbamidomethylation	98399	Cytoplasmic aconitate hydratase OS=Homo sapiens GN=ACO1 PE=1 SV=3
2550	1848	P61225	39.83	7	7	0	1090000		1	1	1	0		20504	Ras-related protein Rap-2b OS=Homo sapiens GN=RAP2B PE=1 SV=1
2563	1907	Q8WWM7	36.29	1	1	0	1090000		1	1	1	0		113374	Ataxin-2-like protein OS=Homo sapiens GN=ATXN2L PE=1 SV=2
1847	1240	Q96EY7	55.08	3	2	1	1070000	1000000	2	2	1	1		78550	Pentatricopeptide repeat domain-containing protein 3 mitochondrial OS=Homo sapiens GN=PTCD3 PE=1 SV=3
757	1105	O43447	54.92	11	8	6	1060000		3	1	3	5		19208	Peptidyl-prolyl cis-trans isomerase H OS=Homo sapiens GN=PPIH PE=1 SV=1
1162	1490	Q16526	52.24	3	3	1	1060000		2	1	3	2	Carbamidomethylation	66395	Cryptochrome-1 OS=Homo sapiens GN=CRY1 PE=1 SV=1
1234	1489	O75694	51.53	2	2	0	1060000		3	1	2	2		155199	Nuclear pore complex protein Nup155 OS=Homo sapiens GN=NUP155 PE=1 SV=1
2532	1802	O75340	45.47	6	6	0	1060000		1	1	1	0		21868	Programmed cell death protein 6 OS=Homo sapiens GN=PDCD6 PE=1 SV=1
2594	2076	Q92979	26.65	8	8	0	1050000		1	1	1	0		26720	Ribosomal RNA small subunit methyltransferase NEP1 OS=Homo sapiens GN=EMG1 PE=1 SV=4
2578	1993	Q15435	31.38	5	5	0	1020000		1	1	1	0		41564	Protein phosphatase 1 regulatory subunit 7 OS=Homo sapiens GN=PPP1R7 PE=1 SV=1
2377	1711	Q9NXG2	42.92	4	4	0	1010000		1	1	1	0	Acetylation (Protein N-term)	39315	THUMP domain-containing protein 1 OS=Homo sapiens GN=THUMPD1 PE=1 SV=2
604	535	Q14566	126.99	10	2	9	987000	14200000	7	6	2	8		92889	DNA replication licensing factor MCM6 OS=Homo sapiens GN=MCM6 PE=1 SV=1
1110	1136	O14787	65.93	5	5	1	984000		4	1	4	1	Carbamidomethylation	101388	Transportin-2 OS=Homo sapiens GN=TNPO2 PE=1 SV=3
2574	1962	P61769	33.02	8	8	0	978000		1	1	1	0		13715	Beta-2-microglobulin OS=Homo sapiens GN=B2M PE=1 SV=1
2610	2249	Q9UBM7	24.05	1	1	0	974000		1	1	1	0		54489	7-dehydrocholesterol reductase OS=Homo sapiens GN=DHCR7 PE=1 SV=1
1598	2514	O95747	27.32	4	4	2	963000	850000	2	2	2	1		58022	Serine/threonine-protein kinase OSR1 OS=Homo sapiens GN=OXSR1 PE=1 SV=1
1318	1466	Q02818	62.48	4	4	1	951000		2	1	2	2		53879	Nucleobindin-1 OS=Homo sapiens GN=NUCB1 PE=1 SV=4
2460	1680	Q9BQ69	50.44	4	4	0	950000		1	1	1	0	Carbamidomethylation	35505	O-acetyl-ADP-ribose deacetylase MACROD1 OS=Homo sapiens GN=MACROD1 PE=1 SV=2
511	440	P62140	155.3	39	24	33	927000	3220000	8	2	6	7	Carbamidomethylation; Acetylation (Protein N-term)	37187	Serine/threonine-protein phosphatase PP1-beta catalytic subunit OS=Homo sapiens GN=PPP1CB PE=1 SV=3
2462	1702	P33947	41.91	5	5	0	925000		1	1	1	0		24422	ER lumen protein-retaining receptor 2 OS=Homo sapiens GN=KDELR2 PE=1 SV=1
2462	1703	P24390	41.91	5	5	0	925000		1	1	1	0		24542	ER lumen protein-retaining receptor 1 OS=Homo sapiens GN=KDELR1 PE=1 SV=1
2105	1525	P50552	48.7	6	3	3	921000	1650000	2	2	1	1		39830	Vasodilator-stimulated phosphoprotein OS=Homo sapiens GN=VASP PE=1 SV=3
1988	1721	P38606	39.49	2	2	2	911000	1080000	1	1	1	1		68304	V-type proton ATPase catalytic subunit A OS=Homo sapiens GN=ATP6V1A PE=1 SV=2
878	1143	Q13616	75.62	4	2	2	894000	613000	5	2	2	5	Carbamidomethylation	89678	Cullin-1 OS=Homo sapiens GN=CUL1 PE=1 SV=2
836	770	O60832	92.61	12	4	12	876000	10700000	6	6	1	6	Acetylation (Protein N-term)	57674	H/ACA ribonucleoprotein complex subunit 4 OS=Homo sapiens GN=DKC1 PE=1 SV=3
2133	1870	O00625	38.62	4	4	4	869000	992000	1	1	1	1		32113	Pirin OS=Homo sapiens GN=PIR PE=1 SV=1
1894	1676	Q9UHG3	54.51	3	3	3	866000	1450000	1	1	1	1		56640	Prenylcysteine oxidase 1 OS=Homo sapiens GN=PCYOX1 PE=1 SV=3
2572	1937	Q9H2H9	34.85	2	2	0	854000		1	1	1	0		54048	Sodium-coupled neutral amino acid transporter 1 OS=Homo sapiens GN=SLC38A1 PE=1 SV=1
1696	1512	Q9Y3A6	51.01	7	7	5	847000	1490000	2	1	2	1		26005	Transmembrane emp24 domain-containing protein 5 OS=Homo sapiens GN=TMED5 PE=1 SV=1
2070	1282	O95433	79.09	11	4	7	843000	7840000	2	2	1	1		38274	Activator of 90 kDa heat shock protein ATPase homolog 1 OS=Homo sapiens GN=AHSA1 PE=1 SV=1
1576	1454	Q9UNH7	46.56	4	4	1	831000		2	1	2	1		46649	Sorting nexin-6 OS=Homo sapiens GN=SNX6 PE=1 SV=1
969	967	Q99829	76.64	7	4	7	829000	4240000	3	3	1	5	Carbamidomethylation	59059	Copine-1 OS=Homo sapiens GN=CPNE1 PE=1 SV=1
2613	2332	Q96S97	22.09	3	3	0	812000		1	1	1	0		35274	Myeloid-associated differentiation marker OS=Homo sapiens GN=MYADM PE=1 SV=2
686	627	Q96C19	107.36	24	6	22	810000	9490000	6	4	3	6		26697	EF-hand domain-containing protein D2 OS=Homo sapiens GN=EFHD2 PE=1 SV=1
1015	1073	P63092	67.91	13	8	13	808000	2070000	4	2	2	4	Carbamidomethylation	45665	Guanine nucleotide-binding protein G(s) subunit alpha isoforms short OS=Homo sapiens GN=GNAS PE=1 SV=1
1015	1083	Q5JWF2	67.91	5	3	5	808000	2070000	4	2	2	4	Carbamidomethylation	111024	Guanine nucleotide-binding protein G(s) subunit alpha isoforms XLas OS=Homo sapiens GN=GNAS PE=1 SV=2
1947	1183	P11233	78.81	10	3	7	798000	3080000	2	2	1	1		23567	Ras-related protein Ral-A OS=Homo sapiens GN=RALA PE=1 SV=1
2579	1996	O94855	30.59	1	1	0	791000		1	1	1	0	Carbamidomethylation	113010	Protein transport protein Sec24D OS=Homo sapiens GN=SEC24D PE=1 SV=2
665	950	P43246	96.16	5	2	5	783000	2960000	6	3	3	6	Carbamidomethylation	104743	DNA mismatch repair protein Msh2 OS=Homo sapiens GN=MSH2 PE=1 SV=1
2591	2066	Q96DG6	27.54	3	3	0	777000		1	1	1	0		28048	Carboxymethylenebutenolidase homolog OS=Homo sapiens GN=CMBL PE=1 SV=1
2597	2092	Q9BQA1	27.02	2	2	0	753000		1	1	1	0		36724	Methylosome protein 50 OS=Homo sapiens GN=WDR77 PE=1 SV=1
2597	2099	Q9BTV6	27.02	2	2	0	753000		1	1	1	0		50575	Diphthine methyltransferase OS=Homo sapiens GN=DPH7 PE=1 SV=2
2586	2032	Q86X29	29.46	2	2	0	742000		1	1	1	0		71439	Lipolysis-stimulated lipoprotein receptor OS=Homo sapiens GN=LSR PE=1 SV=4
1699	1521	Q13618	51.44	2	2	1	741000		2	1	1	2		88930	Cullin-3 OS=Homo sapiens GN=CUL3 PE=1 SV=2
2031	3379	Q9H6S3	28.51	3	3	0	731000		2	1	2	0		80621	Epidermal growth factor receptor kinase substrate 8-like protein 2 OS=Homo sapiens GN=EPS8L2 PE=1 SV=2
1700	1524	P60891	47.71	9	5	9	709000	3420000	2	2	1	2	Carbamidomethylation	34834	Ribose-phosphate pyrophosphokinase 1 OS=Homo sapiens GN=PRPS1 PE=1 SV=2
1579	1473	A0AVT1	41.38	2	2	0	695000		3	1	2	1		117970	Ubiquitin-like modifier-activating enzyme 6 OS=Homo sapiens GN=UBA6 PE=1 SV=1
1861	2493	P46379	28.59	1	1	0	689000		2	1	2	0		119409	Large proline-rich protein BAG6 OS=Homo sapiens GN=BAG6 PE=1 SV=2
2580	1997	Q92797	30.92	1	1	0	669000		1	1	1	0		141148	Symplekin OS=Homo sapiens GN=SYMPK PE=1 SV=2
2459	1678	Q9BST9	41.15	3	3	0	648000		1	1	1	0		62667	Rhotekin OS=Homo sapiens GN=RTKN PE=1 SV=2
2464	1709	Q8IY17	35.42	1	1	0	632000		1	1	1	0		149994	Neuropathy target esterase OS=Homo sapiens GN=PNPLA6 PE=1 SV=2
2608	2219	Q9H0U3	24.09	4	4	0	626000		1	1	1	0		38037	Magnesium transporter protein 1 OS=Homo sapiens GN=MAGT1 PE=1 SV=1
1517	1212	Q9BWD1	87.79	11	7	11	622000	8330000	2	2	1	2	Carbamidomethylation; Acetylation (Protein N-term)	41351	Acetyl-CoA acetyltransferase cytosolic OS=Homo sapiens GN=ACAT2 PE=1 SV=2
1959	1257	Q13561	52.7	9	4	5	617000	2660000	2	2	1	1		44231	Dynactin subunit 2 OS=Homo sapiens GN=DCTN2 PE=1 SV=4
2598	2107	Q53GA4	26	6	6	0	615000		1	1	1	0		17092	Pleckstrin homology-like domain family A member 2 OS=Homo sapiens GN=PHLDA2 PE=1 SV=2
1197	2011	Q5JSZ5	46.71	1	1	0	610000		3	1	2	2		242964	Protein PRRC2B OS=Homo sapiens GN=PRRC2B PE=1 SV=2
2111	1580	Q16850	39.01	6	3	3	605000	473000	2	2	1	1	Carbamidomethylation	56806	Lanosterol 14-alpha demethylase OS=Homo sapiens GN=CYP51A1 PE=1 SV=3
589	752	Q08170	108.19	9	9	9	571000	343000	5	1	6	5	Carbamidomethylation; Deamidation (NQ); Pyro-glu from Q	56678	Serine/arginine-rich splicing factor 4 OS=Homo sapiens GN=SRSF4 PE=1 SV=2
2614	2335	Q13188	22.03	2	2	0	570000		1	1	1	0		56301	Serine/threonine-protein kinase 3 OS=Homo sapiens GN=STK3 PE=1 SV=2
2599	2140	Q9UQB8	25.73	1	1	0	548000		1	1	1	0	Carbamidomethylation	60868	Brain-specific angiogenesis inhibitor 1-associated protein 2 OS=Homo sapiens GN=BAIAP2 PE=1 SV=1
1044	917	O00429	95.97	7	1	7	546000	3290000	4	3	1	4	Acetylation (Protein N-term)	81877	Dynamin-1-like protein OS=Homo sapiens GN=DNM1L PE=1 SV=2
1981	1674	Q5RKV6	55.34	6	6	6	526000	2010000	1	1	1	1		28235	Exosome complex component MTR3 OS=Homo sapiens GN=EXOSC6 PE=1 SV=1
1521	1379	Q15436	49.99	3	3	2	520000		2	1	2	1		86161	Protein transport protein Sec23A OS=Homo sapiens GN=SEC23A PE=1 SV=2
1114	1329	Q15286	64.58	10	10	5	511000		2	1	3	2		23025	Ras-related protein Rab-35 OS=Homo sapiens GN=RAB35 PE=1 SV=1
1263	1436	Q13045	53.07	1	1	0	501000		2	1	3	1	Acetylation (Protein N-term)	144751	Protein flightless-1 homolog OS=Homo sapiens GN=FLII PE=1 SV=2
1892	1657	Q13620	40.8	1	1	1	499000	1300000	1	1	1	1		103982	Cullin-4B OS=Homo sapiens GN=CUL4B PE=1 SV=4
2581	2001	Q7Z417	30.11	2	2	0	492000		1	1	1	0		76121	Nuclear fragile X mental retardation-interacting protein 2 OS=Homo sapiens GN=NUFIP2 PE=1 SV=1
2600	2148	Q96TA2	25.35	1	1	0	483000		1	1	1	0		86455	ATP-dependent zinc metalloprotease YME1L1 OS=Homo sapiens GN=YME1L1 PE=1 SV=2
2481	2062	Q9NVD7	27.73	4	4	0	479000		1	1	1	0		42244	Alpha-parvin OS=Homo sapiens GN=PARVA PE=1 SV=1
1098	888	P33993	96.72	7	2	7	478000	27100000	4	4	1	4		81308	DNA replication licensing factor MCM7 OS=Homo sapiens GN=MCM7 PE=1 SV=4
1995	1929	Q9BVM2	33.16	5	5	5	478000	466000	1	1	1	1	Acetylation (Protein N-term)	23240	Protein DPCD OS=Homo sapiens GN=DPCD PE=1 SV=2
1721	1946	Q14919	45.98	5	5	5	463000	573000	2	1	1	2		22350	Dr1-associated corepressor OS=Homo sapiens GN=DRAP1 PE=1 SV=3
1572	1391	Q9P0V9	46.84	4	4	0	462000		3	1	3	0		52593	Septin-10 OS=Homo sapiens GN=SEPT10 PE=1 SV=2
2092	1444	Q13547	57.95	4	4	0	456000		2	1	2	0	Carbamidomethylation	55103	Histone deacetylase 1 OS=Homo sapiens GN=HDAC1 PE=1 SV=1
1455	1590	Q01484	44.46	1	0	0	433000		3	1	2	1		433719	Ankyrin-2 OS=Homo sapiens GN=ANK2 PE=1 SV=4
2144	2071	O75352	27.66	4	4	4	414000	1800000	1	1	1	1		26638	Mannose-P-dolichol utilization defect 1 protein OS=Homo sapiens GN=MPDU1 PE=1 SV=2
1262	1402	Q13492	39.38	3	3	1	403000		3	1	3	1		70755	Phosphatidylinositol-binding clathrin assembly protein OS=Homo sapiens GN=PICALM PE=1 SV=2
1678	1407	Q16836	51.34	6	4	6	397000	2400000	2	2	1	2		34294	Hydroxyacyl-coenzyme A dehydrogenase mitochondrial OS=Homo sapiens GN=HADH PE=1 SV=3
2478	1926	P57740	33.7	2	2	0	385000		1	1	1	0		106374	Nuclear pore complex protein Nup107 OS=Homo sapiens GN=NUP107 PE=1 SV=1
1665	1349	P30626	60.54	10	4	10	375000	4520000	2	2	1	2		21676	Sorcin OS=Homo sapiens GN=SRI PE=1 SV=1
2164	2615	P78346	21.62	3	3	3	360000	465000	1	1	1	1	Acetylation (Protein N-term)	29321	Ribonuclease P protein subunit p30 OS=Homo sapiens GN=RPP30 PE=1 SV=1
2590	2059	Q96HQ2	27.83	16	16	0	354000		1	1	1	0		13196	CDKN2AIP N-terminal-like protein OS=Homo sapiens GN=CDKN2AIPNL PE=1 SV=1
2113	1602	Q9BR76	52.81	8	6	2	351000	1170000	2	2	1	1		54235	Coronin-1B OS=Homo sapiens GN=CORO1B PE=1 SV=1
732	1088	Q8NI27	67.1	2	1	2	335000	1540000	5	3	2	6	Pyro-glu from E	182774	THO complex subunit 2 OS=Homo sapiens GN=THOC2 PE=1 SV=2
1977	1517	Q8N684	38.72	3	3	0	330000		2	1	2	0		52050	Cleavage and polyadenylation specificity factor subunit 7 OS=Homo sapiens GN=CPSF7 PE=1 SV=1
1562	1195	Q8WYA6	52.04	4	1	4	316000	1870000	2	2	1	2		65173	Beta-catenin-like protein 1 OS=Homo sapiens GN=CTNNBL1 PE=1 SV=1
1893	1673	Q7Z2W4	46.7	2	2	2	289000	672000	1	1	1	1		101431	Zinc finger CCCH-type antiviral protein 1 OS=Homo sapiens GN=ZC3HAV1 PE=1 SV=3
265	522	P08729	144.01	16	15	12	287000		11	1	14	10	Deamidation (NQ)	51386	Keratin type II cytoskeletal 7 OS=Homo sapiens GN=KRT7 PE=1 SV=5
2474	1884	O94761	35.52	1	1	0	258000		1	1	1	0	Carbamidomethylation	133077	ATP-dependent DNA helicase Q4 OS=Homo sapiens GN=RECQL4 PE=1 SV=1
1713	1584	Q15005	50.8	6	4	2	238000		3	1	2	1		25003	Signal peptidase complex subunit 2 OS=Homo sapiens GN=SPCS2 PE=1 SV=3
2383	2035	P48729	27.66	3	3	0	216000		1	1	1	0		38915	Casein kinase I isoform alpha OS=Homo sapiens GN=CSNK1A1 PE=1 SV=2
2383	2063	Q8N752	27.66	3	3	0	216000		1	1	1	0		39086	Casein kinase I isoform alpha-like OS=Homo sapiens GN=CSNK1A1L PE=2 SV=2
2592	2072	O14828	26.8	4	4	0	182000		1	1	1	0		38287	Secretory carrier-associated membrane protein 3 OS=Homo sapiens GN=SCAMP3 PE=1 SV=3
29	82	Q58FF7	244.53	37	35	33	0		35	1	65	42	Carbamidomethylation; Deamidation (NQ); Oxidation (M)	68325	Putative heat shock protein HSP 90-beta-3 OS=Homo sapiens GN=HSP90AB3P PE=5 SV=1
469	510	P50993	150.71	10	10	7	0		7	1	8	6	Carbamidomethylation	112265	Sodium/potassium-transporting ATPase subunit alpha-2 OS=Homo sapiens GN=ATP1A2 PE=1 SV=1
557	388	Q13576	140.89	9	1	9	0	20700000	11	10	1	10	Carbamidomethylation	180577	Ras GTPase-activating-like protein IQGAP2 OS=Homo sapiens GN=IQGAP2 PE=1 SV=4
1352	838	P63151	107.7	12	2	9	0	2240000	4	3	1	3	Carbamidomethylation; Acetylation (Protein N-term)	51692	Serine/threonine-protein phosphatase 2A 55 kDa regulatory subunit B alpha isoform OS=Homo sapiens GN=PPP2R2A PE=1 SV=1
1005	891	O15067	94.19	6	2	6	0	15200000	4	4	1	5	Carbamidomethylation	144734	Phosphoribosylformylglycinamidine synthase OS=Homo sapiens GN=PFAS PE=1 SV=4
1253	1075	Q96LR5	59.35	10	6	6	0		3	1	2	2	Carbamidomethylation	22255	Ubiquitin-conjugating enzyme E2 E2 OS=Homo sapiens GN=UBE2E2 PE=1 SV=1
1253	1080	P51965	59.35	10	7	6	0		3	1	2	2	Carbamidomethylation	21404	Ubiquitin-conjugating enzyme E2 E1 OS=Homo sapiens GN=UBE2E1 PE=1 SV=1
1253	1082	Q969T4	59.35	10	6	6	0		3	1	2	2	Carbamidomethylation	22913	Ubiquitin-conjugating enzyme E2 E3 OS=Homo sapiens GN=UBE2E3 PE=1 SV=1
1081	1035	Q06787	57.96	6	3	3	0	13600000	4	2	3	2		71175	Synaptic functional regulator FMR1 OS=Homo sapiens GN=FMR1 PE=1 SV=1
2371	1644	Q9BVP2	57.9	3	3	0	0		1	1	1	0		61993	Guanine nucleotide-binding protein-like 3 OS=Homo sapiens GN=GNL3 PE=1 SV=2
948	2196	Q8IWI9	52.07	1	1	0	0		4	1	4	2		331836	MAX gene-associated protein OS=Homo sapiens GN=MGA PE=1 SV=3
1569	1283	Q9BPX3	44.06	3	1	2	0	454000	3	2	1	2	Carbamidomethylation	114334	Condensin complex subunit 3 OS=Homo sapiens GN=NCAPG PE=1 SV=1
2038	3822	Q86VF7	24.78	1	1	0	0		2	1	2	0	Deamidation (NQ)	197073	Nebulin-related-anchoring protein OS=Homo sapiens GN=NRAP PE=1 SV=2
39	31	Q13885	255.11	67	37	67		55300000	30	4	44	54	Carbamidomethylation; Deamidation (NQ); Oxidation (M)	49907	Tubulin beta-2A chain OS=Homo sapiens GN=TUBB2A PE=1 SV=1
167	63	P21980	243	54	1	54		314000000	31	30	1	39	Carbamidomethylation; Acetylation (Protein N-term); Deamidation (NQ)	77329	Protein-glutamine gamma-glutamyltransferase 2 OS=Homo sapiens GN=TGM2 PE=1 SV=2
277	131	P46821	203.05	11	0	11		48800000	20	18	2	21	Deamidation (NQ)	270632	Microtubule-associated protein 1B OS=Homo sapiens GN=MAP1B PE=1 SV=2
327	134	Q9NZI8	197.39	34	0	34		59500000	17	16	0	21	Carbamidomethylation	63481	Insulin-like growth factor 2 mRNA-binding protein 1 OS=Homo sapiens GN=IGF2BP1 PE=1 SV=2
574	464	P09455	165.69	78	0	78		47500000	10	10	0	11	Carbamidomethylation	15850	Retinol-binding protein 1 OS=Homo sapiens GN=RBP1 PE=1 SV=2
473	257	P43403	161.35	24	0	24		25400000	12	10	0	14	Carbamidomethylation; Deamidation (NQ)	69872	Tyrosine-protein kinase ZAP-70 OS=Homo sapiens GN=ZAP70 PE=1 SV=1
513	497	P11169	155.53	16	0	16		146000000	9	8	0	13	Pyro-glu from Q	53924	Solute carrier family 2 facilitated glucose transporter member 3 OS=Homo sapiens GN=SLC2A3 PE=1 SV=1
537	508	P62136	148.78	38	20	33		1740000	8	2	5	7	Carbamidomethylation; Acetylation (Protein N-term)	37512	Serine/threonine-protein phosphatase PP1-alpha catalytic subunit OS=Homo sapiens GN=PPP1CA PE=1 SV=1
521	644	P16401	147.07	28	6	25		114000000	8	6	2	11	Acetylation (Protein N-term); Deamidation (NQ)	22580	Histone H1.5 OS=Homo sapiens GN=HIST1H1B PE=1 SV=3
123	671	Q16778	142.38	40	28	40		7240000	6	1	30	19	Deamidation (NQ); Oxidation (M); Pyro-glu from Q	13920	Histone H2B type 2-E OS=Homo sapiens GN=HIST2H2BE PE=1 SV=3
123	672	P23527	142.38	40	28	40		7240000	6	1	30	19	Deamidation (NQ); Oxidation (M); Pyro-glu from Q	13906	Histone H2B type 1-O OS=Homo sapiens GN=HIST1H2BO PE=1 SV=3
123	673	P33778	142.38	40	28	40		7240000	6	1	30	19	Deamidation (NQ); Oxidation (M); Pyro-glu from Q	13950	Histone H2B type 1-B OS=Homo sapiens GN=HIST1H2BB PE=1 SV=2
123	674	P06899	142.38	40	28	40		7240000	6	1	30	19	Deamidation (NQ); Oxidation (M); Pyro-glu from Q	13904	Histone H2B type 1-J OS=Homo sapiens GN=HIST1H2BJ PE=1 SV=3
648	434	P11388	138.68	6	0	6		107000000	9	4	0	9	Carbamidomethylation; Deamidation (NQ)	174384	DNA topoisomerase 2-alpha OS=Homo sapiens GN=TOP2A PE=1 SV=3
397	447	P09493	138.38	28	22	20		613000	9	1	10	7		32709	Tropomyosin alpha-1 chain OS=Homo sapiens GN=TPM1 PE=1 SV=2
737	430	Q9BQG0	129.75	8	0	8		12900000	8	8	0	8	Carbamidomethylation	148854	Myb-binding protein 1A OS=Homo sapiens GN=MYBBP1A PE=1 SV=2
425	632	P84243	124.07	49	26	44		3110000	7	1	8	8	Carbamidomethylation	15328	Histone H3.3 OS=Homo sapiens GN=H3F3A PE=1 SV=2
959	547	Q9UJS0	123.66	11	0	11		21300000	6	6	0	6		74176	Calcium-binding mitochondrial carrier protein Aralar2 OS=Homo sapiens GN=SLC25A13 PE=1 SV=2
572	608	Q13247	113.15	16	10	16		13000000	6	2	5	6	Carbamidomethylation; Pyro-glu from Q	39587	Serine/arginine-rich splicing factor 6 OS=Homo sapiens GN=SRSF6 PE=1 SV=2
915	617	Q02880	113.1	4	0	4		143000	6	1	0	6		183266	DNA topoisomerase 2-beta OS=Homo sapiens GN=TOP2B PE=1 SV=3
1551	946	P16152	112.59	21	0	21		15800000	3	3	0	3		30375	Carbonyl reductase [NADPH] 1 OS=Homo sapiens GN=CBR1 PE=1 SV=3
1140	716	P18031	102.13	14	0	14		7400000	5	5	0	5	Carbamidomethylation; Acetylation (Protein N-term)	49967	Tyrosine-protein phosphatase non-receptor type 1 OS=Homo sapiens GN=PTPN1 PE=1 SV=1
815	836	Q5T9A4	102.07	6	3	6		2830000	5	1	2	5		72573	ATPase family AAA domain-containing protein 3B OS=Homo sapiens GN=ATAD3B PE=1 SV=1
861	744	O76003	100.58	22	1	22		10500000	6	5	1	6	Acetylation (Protein N-term)	37432	Glutaredoxin-3 OS=Homo sapiens GN=GLRX3 PE=1 SV=2
1068	1039	P35268	97.74	34	5	34		51000000	3	2	1	4	Carbamidomethylation	14787	60S ribosomal protein L22 OS=Homo sapiens GN=RPL22 PE=1 SV=2
998	749	O75822	95.52	23	2	21		9390000	6	5	1	5	Acetylation (Protein N-term)	29062	Eukaryotic translation initiation factor 3 subunit J OS=Homo sapiens GN=EIF3J PE=1 SV=2
1099	901	Q16851	94.19	12	0	12		10200000	5	5	0	5		56940	UTP--glucose-1-phosphate uridylyltransferase OS=Homo sapiens GN=UGP2 PE=1 SV=5
1293	1003	Q9UBR2	93.24	18	0	18		24600000	3	3	0	4	Carbamidomethylation	33868	Cathepsin Z OS=Homo sapiens GN=CTSZ PE=1 SV=1
528	774	Q7Z3Y7	92.65	9	5	5		122000000	6	1	8	4	Oxidation (M)	50567	Keratin type I cytoskeletal 28 OS=Homo sapiens GN=KRT28 PE=1 SV=2
1300	1051	Q9Y2Z0	90.82	12	0	12		8870000	3	3	0	4	Carbamidomethylation	41024	Protein SGT1 homolog OS=Homo sapiens GN=SUGT1 PE=1 SV=3
1848	1253	Q9H9Z2	88.3	14	0	14		8620000	2	2	0	2	Carbamidomethylation	22743	Protein lin-28 homolog A OS=Homo sapiens GN=LIN28A PE=1 SV=1
2072	1294	Q9NR45	83.15	8	0	8		7490000	2	2	0	2		40308	Sialic acid synthase OS=Homo sapiens GN=NANS PE=1 SV=2
1448	1091	Q86W92	78.23	3	1	2		2850000	3	2	1	2		114024	Liprin-beta-1 OS=Homo sapiens GN=PPFIBP1 PE=1 SV=2
1879	1191	Q9Y2X3	77.95	5	0	5		5900000	2	2	0	2	Carbamidomethylation	59578	Nucleolar protein 58 OS=Homo sapiens GN=NOP58 PE=1 SV=1
2074	1318	O00458	77.7	5	0	5		2780000	2	2	0	2		50269	Interferon-related developmental regulator 1 OS=Homo sapiens GN=IFRD1 PE=1 SV=4
1559	1165	Q86U42	76.16	10	0	10		3900000	3	3	0	3	Acetylation (Protein N-term)	32749	Polyadenylate-binding protein 2 OS=Homo sapiens GN=PABPN1 PE=1 SV=3
1386	1417	P29144	74.2	3	1	2		1720000	3	1	2	2	Carbamidomethylation	138350	Tripeptidyl-peptidase 2 OS=Homo sapiens GN=TPP2 PE=1 SV=4
1514	1177	Q99459	73.99	5	0	5		2370000	3	2	0	3		92251	Cell division cycle 5-like protein OS=Homo sapiens GN=CDC5L PE=1 SV=2
1640	977	P53004	72.16	12	0	12		6820000	3	3	0	3	Carbamidomethylation	33428	Biliverdin reductase A OS=Homo sapiens GN=BLVRA PE=1 SV=2
758	1172	Q6PKG0	70.93	5	1	5		2390000	5	2	3	5	Acetylation (Protein N-term)	123510	La-related protein 1 OS=Homo sapiens GN=LARP1 PE=1 SV=2
1257	1133	Q9BY44	69.58	6	0	6		1970000	4	2	0	4		64990	Eukaryotic translation initiation factor 2A OS=Homo sapiens GN=EIF2A PE=1 SV=3
1470	1556	Q02218	65.89	2	0	2		1730000	2	1	1	2		115935	2-oxoglutarate dehydrogenase mitochondrial OS=Homo sapiens GN=OGDH PE=1 SV=3
1990	1733	P13164	65.84	13	0	13		11100000	1	1	0	2	Oxidation (M)	13964	Interferon-induced transmembrane protein 1 OS=Homo sapiens GN=IFITM1 PE=1 SV=3
1990	1734	Q01629	65.84	12	0	12		11100000	1	1	0	2	Oxidation (M)	14632	Interferon-induced transmembrane protein 2 OS=Homo sapiens GN=IFITM2 PE=1 SV=2
1990	1735	Q01628	65.84	12	0	12		11100000	1	1	0	2	Oxidation (M)	14632	Interferon-induced transmembrane protein 3 OS=Homo sapiens GN=IFITM3 PE=1 SV=2
1976	1507	Q9Y6E2	64.87	6	0	6		5640000	2	2	0	2		48162	Basic leucine zipper and W2 domain-containing protein 2 OS=Homo sapiens GN=BZW2 PE=1 SV=1
1845	1211	P24666	64.84	18	0	18		5760000	2	2	0	2	Carbamidomethylation	18042	Low molecular weight phosphotyrosine protein phosphatase OS=Homo sapiens GN=ACP1 PE=1 SV=3
1086	1540	P60903	63.8	24	0	24		40400000	2	2	0	5	Carbamidomethylation	11203	Protein S100-A10 OS=Homo sapiens GN=S100A10 PE=1 SV=2
1437	1098	Q9UDY2	62.7	3	0	3		2710000	3	3	0	3		133958	Tight junction protein ZO-2 OS=Homo sapiens GN=TJP2 PE=1 SV=2
2096	1474	P25325	62.63	6	0	6		925000	2	1	0	2		33178	3-mercaptopyruvate sulfurtransferase OS=Homo sapiens GN=MPST PE=1 SV=3
1560	1180	Q96C86	62.1	10	0	10		3140000	3	2	0	3		38609	m7GpppX diphosphatase OS=Homo sapiens GN=DCPS PE=1 SV=2
1962	1326	Q9UJU6	61.9	6	0	6		2380000	2	2	0	2		48207	Drebrin-like protein OS=Homo sapiens GN=DBNL PE=1 SV=1
1965	1358	Q86Y56	61.77	3	0	3		1900000	2	2	0	2	Carbamidomethylation	93521	Dynein assembly factor 5 axonemal OS=Homo sapiens GN=DNAAF5 PE=1 SV=4
2078	1336	P61088	60.98	12	0	12		3630000	2	1	0	2	Carbamidomethylation	17138	Ubiquitin-conjugating enzyme E2 N OS=Homo sapiens GN=UBE2N PE=1 SV=1
1229	1197	Q14008	59.29	2	0	2		3090000	3	2	0	4	Carbamidomethylation	225493	Cytoskeleton-associated protein 5 OS=Homo sapiens GN=CKAP5 PE=1 SV=3
2081	1357	Q9Y3A5	58.96	10	0	10		3630000	2	2	0	2	Carbamidomethylation	28764	Ribosome maturation protein SBDS OS=Homo sapiens GN=SBDS PE=1 SV=4
2465	1713	Q14320	58.52	5	0	5		2580000	1	1	0	1		40242	Protein FAM50A OS=Homo sapiens GN=FAM50A PE=1 SV=2
1970	1416	O00567	58.41	4	0	4		6020000	2	2	0	2	Carbamidomethylation	66050	Nucleolar protein 56 OS=Homo sapiens GN=NOP56 PE=1 SV=4
2091	1442	Q92769	58.05	4	2	2		1400000	2	1	1	1		55364	Histone deacetylase 2 OS=Homo sapiens GN=HDAC2 PE=1 SV=2
2079	1340	Q9Y6G9	57.78	5	0	5		4520000	2	2	0	2	Carbamidomethylation	56579	Cytoplasmic dynein 1 light intermediate chain 1 OS=Homo sapiens GN=DYNC1LI1 PE=1 SV=3
624	1144	P49959	57.39	4	2	4		862000	4	1	5	5		80593	Double-strand break repair protein MRE11 OS=Homo sapiens GN=MRE11 PE=1 SV=3
1124	2413	P04114	56.58	1	0	0		1050000	5	1	2	3	Deamidation (NQ)	515611	Apolipoprotein B-100 OS=Homo sapiens GN=APOB PE=1 SV=2
2375	1691	O60264	56.26	1	0	1		514000	1	1	0	1		121905	SWI/SNF-related matrix-associated actin-dependent regulator of chromatin subfamily A member 5 OS=Homo sapiens GN=SMARCA5 PE=1 SV=1
2521	1749	Q3ZAQ7	56.22	12	0	12		3190000	1	1	0	1		11354	Vacuolar ATPase assembly integral membrane protein VMA21 OS=Homo sapiens GN=VMA21 PE=1 SV=1
2376	1698	P53794	56.17	2	0	2		2230000	1	1	0	1	Carbamidomethylation	79694	Sodium/myo-inositol cotransporter OS=Homo sapiens GN=SLC5A3 PE=1 SV=2
1885	1486	Q9BVC6	55.87	9	0	9		5280000	2	2	0	2		26210	Transmembrane protein 109 OS=Homo sapiens GN=TMEM109 PE=1 SV=1
2522	1752	Q15836	55.47	17	0	17		2380000	1	1	0	1		11309	Vesicle-associated membrane protein 3 OS=Homo sapiens GN=VAMP3 PE=1 SV=3
2522	1753	P63027	55.47	15	0	15		2380000	1	1	0	1		12663	Vesicle-associated membrane protein 2 OS=Homo sapiens GN=VAMP2 PE=1 SV=3
1087	1546	Q7Z460	55.25	1	1	1		217000	3	1	2	3		169450	CLIP-associating protein 1 OS=Homo sapiens GN=CLASP1 PE=1 SV=1
1255	1100	Q99590	54.75	3	0	3		2230000	3	3	0	4	Carbamidomethylation	164651	Protein SCAF11 OS=Homo sapiens GN=SCAF11 PE=1 SV=2
1882	1276	Q8NE71	54.68	5	0	5		3900000	2	2	0	2	Carbamidomethylation	95926	ATP-binding cassette sub-family F member 1 OS=Homo sapiens GN=ABCF1 PE=1 SV=2
2525	1761	P48059	54.56	5	0	5		959000	1	1	0	1	Carbamidomethylation	37251	LIM and senescent cell antigen-like-containing domain protein 1 OS=Homo sapiens GN=LIMS1 PE=1 SV=4
2082	1359	Q9Y3B8	54.35	8	0	8		4200000	2	2	0	2		26833	Oligoribonuclease mitochondrial OS=Homo sapiens GN=REXO2 PE=1 SV=3
2084	1373	Q9NR28	54.35	9	0	9		5520000	2	2	0	2		27131	Diablo homolog mitochondrial OS=Homo sapiens GN=DIABLO PE=1 SV=1
2526	1769	Q9H936	53.51	5	0	5		1290000	1	1	0	1	Carbamidomethylation	34470	Mitochondrial glutamate carrier 1 OS=Homo sapiens GN=SLC25A22 PE=1 SV=1
1161	1453	O75223	52.7	17	3	17		3880000	3	2	2	3		21008	Gamma-glutamylcyclotransferase OS=Homo sapiens GN=GGCT PE=1 SV=1
895	2875	Q14789	52.68	1	0	1		756000	4	1	2	4	Deamidation (NQ)	376019	Golgin subfamily B member 1 OS=Homo sapiens GN=GOLGB1 PE=1 SV=2
1211	1196	P46063	51.69	3	1	2		455000	3	1	1	3		73457	ATP-dependent DNA helicase Q1 OS=Homo sapiens GN=RECQL PE=1 SV=3
2527	1776	Q9UKB1	50.64	4	0	4		2340000	1	1	0	1		62091	F-box/WD repeat-containing protein 11 OS=Homo sapiens GN=FBXW11 PE=1 SV=1
1982	1682	Q99543	50.52	2	0	2		749000	1	1	0	2		71996	DnaJ homolog subfamily C member 2 OS=Homo sapiens GN=DNAJC2 PE=1 SV=4
1855	1650	Q5VYK3	50.1	1	0	1		810000	2	1	1	1		204289	Proteasome-associated protein ECM29 homolog OS=Homo sapiens GN=ECM29 PE=1 SV=2
1687	1470	Q14232	48.12	5	2	5		2400000	2	1	1	2	Carbamidomethylation	33712	Translation initiation factor eIF-2B subunit alpha OS=Homo sapiens GN=EIF2B1 PE=1 SV=1
2534	1808	Q13418	47.23	2	0	2		1950000	1	1	0	1		51419	Integrin-linked protein kinase OS=Homo sapiens GN=ILK PE=1 SV=2
2531	1801	O00151	46.74	9	0	9		3150000	1	1	0	1	Carbamidomethylation	36072	PDZ and LIM domain protein 1 OS=Homo sapiens GN=PDLIM1 PE=1 SV=4
1320	1496	Q86V21	45.83	2	1	2		526000	2	1	1	3		75144	Acetoacetyl-CoA synthetase OS=Homo sapiens GN=AACS PE=1 SV=1
2535	1812	Q7L9L4	45.14	5	0	5		1920000	1	1	0	1		25091	MOB kinase activator 1B OS=Homo sapiens GN=MOB1B PE=1 SV=3
2535	1813	Q9H8S9	45.14	5	0	5		1920000	1	1	0	1		25080	MOB kinase activator 1A OS=Homo sapiens GN=MOB1A PE=1 SV=4
1396	1980	Q8TEQ6	45.13	2	0	2		2000000	4	1	1	3	Deamidation (NQ)	168589	Gem-associated protein 5 OS=Homo sapiens GN=GEMIN5 PE=1 SV=3
2536	1814	P21281	44.98	3	0	3		1390000	1	1	0	1		56501	V-type proton ATPase subunit B brain isoform OS=Homo sapiens GN=ATP6V1B2 PE=1 SV=3
1968	1401	Q99798	44.9	3	0	3		1800000	2	2	0	2		85425	Aconitate hydratase mitochondrial OS=Homo sapiens GN=ACO2 PE=1 SV=2
2538	1816	Q9Y3D6	44.77	9	0	9		2490000	1	1	0	1		16938	Mitochondrial fission 1 protein OS=Homo sapiens GN=FIS1 PE=1 SV=2
1824	1413	O43464	44.67	7	1	5		1160000	2	1	1	1		48841	Serine protease HTRA2 mitochondrial OS=Homo sapiens GN=HTRA2 PE=1 SV=2
2540	1826	Q9NZL4	43.77	3	0	3		1030000	1	1	0	1		39474	Hsp70-binding protein 1 OS=Homo sapiens GN=HSPBP1 PE=1 SV=1
1580	1502	Q9NTJ3	43.6	2	0	2		1100000	3	2	1	2		147182	Structural maintenance of chromosomes protein 4 OS=Homo sapiens GN=SMC4 PE=1 SV=2
2543	1831	Q9H444	43.23	6	0	6		2410000	1	1	0	1		24950	Charged multivesicular body protein 4b OS=Homo sapiens GN=CHMP4B PE=1 SV=1
1020	1480	Q05397	42.78	2	0	2		2720000	3	1	2	4		119233	Focal adhesion kinase 1 OS=Homo sapiens GN=PTK2 PE=1 SV=2
2545	1837	Q96IZ0	42.13	4	0	4		824000	1	1	0	1		36568	PRKC apoptosis WT1 regulator protein OS=Homo sapiens GN=PAWR PE=1 SV=1
2546	1839	O00233	42.11	5	0	5		1670000	1	1	0	1	Carbamidomethylation	24682	26S proteasome non-ATPase regulatory subunit 9 OS=Homo sapiens GN=PSMD9 PE=1 SV=3
2547	1840	P62070	41.88	6	0	6		1320000	1	1	0	1		23400	Ras-related protein R-Ras2 OS=Homo sapiens GN=RRAS2 PE=1 SV=1
1655	1154	P56545	41.85	6	2	4		548000	3	1	1	2		48945	C-terminal-binding protein 2 OS=Homo sapiens GN=CTBP2 PE=1 SV=1
1888	1515	P08237	41.46	3	0	3		1980000	2	2	0	2	Carbamidomethylation	85183	ATP-dependent 6-phosphofructokinase muscle type OS=Homo sapiens GN=PFKM PE=1 SV=2
2107	1550	P40222	41.22	4	0	4		350000	2	1	0	2	Deamidation (NQ)	61891	Alpha-taxilin OS=Homo sapiens GN=TXLNA PE=1 SV=3
2109	1568	P42261	40.79	2	1	1		2510000	2	1	1	1		101506	Glutamate receptor 1 OS=Homo sapiens GN=GRIA1 PE=1 SV=2
2552	1851	Q9H1E3	40.69	4	0	4		3610000	1	1	0	1		27296	Nuclear ubiquitous casein and cyclin-dependent kinase substrate 1 OS=Homo sapiens GN=NUCKS1 PE=1 SV=1
2468	1723	Q8WXE9	40.48	1	0	1		4340000	1	1	0	1		101165	Stonin-2 OS=Homo sapiens GN=STON2 PE=1 SV=1
2553	1860	P30825	40.12	2	0	2		1250000	1	1	0	1	Carbamidomethylation	67638	High affinity cationic amino acid transporter 1 OS=Homo sapiens GN=SLC7A1 PE=1 SV=1
1582	1516	Q9UIA9	40	4	0	4		3440000	3	2	1	2	Carbamidomethylation	123907	Exportin-7 OS=Homo sapiens GN=XPO7 PE=1 SV=3
2369	1636	Q8WU90	39.99	3	0	3		1290000	1	1	0	1		48603	Zinc finger CCCH domain-containing protein 15 OS=Homo sapiens GN=ZC3H15 PE=1 SV=1
1220	3401	Q96L93	39.42	1	1	1		0	3	1	2	2		152011	Kinesin-like protein KIF16B OS=Homo sapiens GN=KIF16B PE=1 SV=2
2098	1483	O43617	38.71	11	0	11		1300000	2	2	0	2		20274	Trafficking protein particle complex subunit 3 OS=Homo sapiens GN=TRAPPC3 PE=1 SV=1
2458	1666	P36543	38.33	6	0	6		478000	1	1	0	1		26145	V-type proton ATPase subunit E 1 OS=Homo sapiens GN=ATP6V1E1 PE=1 SV=1
2373	1651	Q14694	38.19	2	0	2		654000	1	1	0	1		87134	Ubiquitin carboxyl-terminal hydrolase 10 OS=Homo sapiens GN=USP10 PE=1 SV=2
1754	3171	Q9HBR0	37.77	2	1	1		6170000	3	1	2	1		119762	Putative sodium-coupled neutral amino acid transporter 10 OS=Homo sapiens GN=SLC38A10 PE=1 SV=2
2558	1890	Q8WVJ2	37.12	7	0	7		1800000	1	1	0	1	Carbamidomethylation	17676	NudC domain-containing protein 2 OS=Homo sapiens GN=NUDCD2 PE=1 SV=1
1691	1481	Q9UKM9	36.93	8	0	8		3400000	3	2	0	3		32463	RNA-binding protein Raly OS=Homo sapiens GN=RALY PE=1 SV=1
1539	4371	Q5T5P2	36.62	1	0	1		6740000	3	1	1	2		214114	Sickle tail protein homolog OS=Homo sapiens GN=KIAA1217 PE=1 SV=2
2562	1905	Q9NX63	36.23	4	0	4		1890000	1	1	0	1		26152	MICOS complex subunit MIC19 OS=Homo sapiens GN=CHCHD3 PE=1 SV=1
2250	1695	Q9Y520	36.04	0	0	0		2540000	1	1	0	1		316911	Protein PRRC2C OS=Homo sapiens GN=PRRC2C PE=1 SV=4
2455	1618	O00170	35.91	4	0	4		0	1	1	0	1	Carbamidomethylation	37636	AH receptor-interacting protein OS=Homo sapiens GN=AIP PE=1 SV=2
2136	1895	Q9Y3B2	35.83	8	8	8		908000	1	1	1	1	Carbamidomethylation	21452	Exosome complex component CSL4 OS=Homo sapiens GN=EXOSC1 PE=1 SV=1
2566	1913	P61966	35.8	6	0	6		819000	1	1	0	1		18733	AP-1 complex subunit sigma-1A OS=Homo sapiens GN=AP1S1 PE=1 SV=1
2137	1909	Q9Y2Z2	35.73	2	0	2		953000	2	1	0	2		79964	Protein MTO1 homolog mitochondrial OS=Homo sapiens GN=MTO1 PE=1 SV=2
2565	1912	Q8WWC4	35.25	3	0	3		584000	1	1	0	1		32545	m-AAA protease-interacting protein 1 mitochondrial OS=Homo sapiens GN=MAIP1 PE=1 SV=1
1801	2299	Q5T4S7	35.13	1	0	1		742000	2	1	0	2		573849	E3 ubiquitin-protein ligase UBR4 OS=Homo sapiens GN=UBR4 PE=1 SV=1
1590	1637	Q9UPR0	35.05	1	0	1		2750000	2	1	1	2	Carbamidomethylation	125866	Inactive phospholipase C-like protein 2 OS=Homo sapiens GN=PLCL2 PE=1 SV=2
2471	1875	Q3ZCQ8	34.97	5	0	5		2510000	1	1	0	1		39646	Mitochondrial import inner membrane translocase subunit TIM50 OS=Homo sapiens GN=TIMM50 PE=1 SV=2
2564	1911	Q9H0W9	34.97	4	0	4		807000	1	1	0	1	Carbamidomethylation	35117	Ester hydrolase C11orf54 OS=Homo sapiens GN=C11orf54 PE=1 SV=1
2567	1915	A6NDG6	34.81	5	0	5		636000	1	1	0	1	Carbamidomethylation	34006	Glycerol-3-phosphate phosphatase OS=Homo sapiens GN=PGP PE=1 SV=1
2568	1925	Q13404	34.8	6	0	6		4220000	1	1	0	1	Acetylation (Protein N-term)	16495	Ubiquitin-conjugating enzyme E2 variant 1 OS=Homo sapiens GN=UBE2V1 PE=1 SV=2
2569	1931	Q15717	34.53	3	0	3		2600000	1	1	0	1		36092	ELAV-like protein 1 OS=Homo sapiens GN=ELAVL1 PE=1 SV=2
2461	1694	O94906	34.49	1	0	1		801000	1	1	0	1		106925	Pre-mRNA-processing factor 6 OS=Homo sapiens GN=PRPF6 PE=1 SV=1
2135	1888	Q5BKY9	34.43	5	0	5		1960000	2	1	0	2		28385	Protein FAM133B OS=Homo sapiens GN=FAM133B PE=1 SV=1
2115	1610	O60256	34.3	6	0	6		4620000	2	2	0	2		40926	Phosphoribosyl pyrophosphate synthase-associated protein 2 OS=Homo sapiens GN=PRPSAP2 PE=1 SV=1
2479	1941	O43837	33.06	2	0	2		865000	1	1	0	1		42184	Isocitrate dehydrogenase [NAD] subunit beta mitochondrial OS=Homo sapiens GN=IDH3B PE=1 SV=2
1898	2109	Q53F19	32.78	3	1	2		1860000	2	1	1	1		70593	Nuclear cap-binding protein subunit 3 OS=Homo sapiens GN=NCBP3 PE=1 SV=2
2576	1977	P54920	32.68	3	0	3		2320000	1	1	0	1	Carbamidomethylation	33233	Alpha-soluble NSF attachment protein OS=Homo sapiens GN=NAPA PE=1 SV=3
2476	1897	P51570	32.54	3	0	3		949000	1	1	0	1		42272	Galactokinase OS=Homo sapiens GN=GALK1 PE=1 SV=1
1809	4460	Q5VT06	32.37	1	0	1		0	2	1	0	2	Pyro-glu from Q	350931	Centrosome-associated protein 350 OS=Homo sapiens GN=CEP350 PE=1 SV=1
2583	2005	O43809	31.64	4	0	4		1170000	1	1	0	1		26227	Cleavage and polyadenylation specificity factor subunit 5 OS=Homo sapiens GN=NUDT21 PE=1 SV=1
1029	3541	Q5JTH9	31.38	2	0	2		958000	2	1	0	6		143702	RRP12-like protein OS=Homo sapiens GN=RRP12 PE=1 SV=2
1765	3936	Q14679	31.3	1	0	1		455000	2	1	1	2	Deamidation (NQ)	133378	Tubulin polyglutamylase TTLL4 OS=Homo sapiens GN=TTLL4 PE=1 SV=2
2290	1726	Q14CX7	31.19	1	0	1		492000	1	1	0	1		112292	N-alpha-acetyltransferase 25 NatB auxiliary subunit OS=Homo sapiens GN=NAA25 PE=1 SV=1
985	2863	O60313	31.13	1	1	1		1010000	2	1	3	3		111630	Dynamin-like 120 kDa protein mitochondrial OS=Homo sapiens GN=OPA1 PE=1 SV=3
2585	2012	P55957	30.84	7	0	7		1090000	1	1	0	1		21995	BH3-interacting domain death agonist OS=Homo sapiens GN=BID PE=1 SV=1
2379	1889	Q9UQE7	30.79	1	0	1		747000	1	1	0	1		141541	Structural maintenance of chromosomes protein 3 OS=Homo sapiens GN=SMC3 PE=1 SV=2
2265	1686	Q7Z6Z7	30.14	0	0	0		982000	1	1	0	1		481896	E3 ubiquitin-protein ligase HUWE1 OS=Homo sapiens GN=HUWE1 PE=1 SV=3
2611	2285	Q6NUP7	30	1	0	1		2860000	1	1	0	1		99452	Serine/threonine-protein phosphatase 4 regulatory subunit 4 OS=Homo sapiens GN=PPP4R4 PE=1 SV=1
2006	2419	Q9H0A0	30	2	0	1		756000	2	1	1	1		115730	RNA cytidine acetyltransferase OS=Homo sapiens GN=NAT10 PE=1 SV=2
2588	2038	Q9Y2R0	29.96	9	0	9		1140000	1	1	0	1		11731	Cytochrome c oxidase assembly factor 3 homolog mitochondrial OS=Homo sapiens GN=COA3 PE=1 SV=1
2380	1960	O43264	29.34	2	0	2		950000	1	1	0	1	Acetylation (Protein N-term)	88830	Centromere/kinetochore protein zw10 homolog OS=Homo sapiens GN=ZW10 PE=1 SV=3
2589	2052	Q5BJF2	29.03	5	0	5		1980000	1	1	0	1		20848	Transmembrane protein 97 OS=Homo sapiens GN=TMEM97 PE=1 SV=1
1827	2131	Q14683	28.21	2	0	2		1500000	2	1	0	2		143233	Structural maintenance of chromosomes protein 1A OS=Homo sapiens GN=SMC1A PE=1 SV=2
1835	3832	Q8N1W1	28.09	1	0	0		4770000	2	1	1	1		191889	Rho guanine nucleotide exchange factor 28 OS=Homo sapiens GN=ARHGEF28 PE=1 SV=3
2480	2054	Q9UI12	27.59	5	0	5		1460000	1	1	0	1		55883	V-type proton ATPase subunit H OS=Homo sapiens GN=ATP6V1H PE=1 SV=1
1998	2064	O43592	27.51	2	0	2		1020000	1	1	0	2		109964	Exportin-T OS=Homo sapiens GN=XPOT PE=1 SV=2
2482	2067	P49006	27.48	7	0	7		2250000	1	1	0	1		19529	MARCKS-related protein OS=Homo sapiens GN=MARCKSL1 PE=1 SV=2
2486	2176	P51532	27.16	0	0	0		6600000	1	1	0	1		184644	Transcription activator BRG1 OS=Homo sapiens GN=SMARCA4 PE=1 SV=2
2486	2195	P51531	27.16	0	0	0		6600000	1	1	0	1		181278	Probable global transcription activator SNF2L2 OS=Homo sapiens GN=SMARCA2 PE=1 SV=2
1494	3438	Q6PIY5	26.56	3	0	3		8420000	2	1	0	3		48855	Uncharacterized protein C1orf228 OS=Homo sapiens GN=C1orf228 PE=2 SV=2
2483	2132	Q9Y606	26.33	3	0	3		2840000	1	1	0	1		47470	tRNA pseudouridine synthase A mitochondrial OS=Homo sapiens GN=PUS1 PE=1 SV=3
2602	2165	Q5C9Z4	25.76	2	0	2		456000	1	1	0	1		96257	Nucleolar MIF4G domain-containing protein 1 OS=Homo sapiens GN=NOM1 PE=1 SV=1
2605	2183	O14562	25.52	6	0	6		567000	1	1	0	1		33382	Ubiquitin domain-containing protein UBFD1 OS=Homo sapiens GN=UBFD1 PE=1 SV=2
2485	2158	Q8NCA5	25.48	2	0	2		2680000	1	1	0	1	Carbamidomethylation	55401	Protein FAM98A OS=Homo sapiens GN=FAM98A PE=1 SV=1
2606	2191	Q9BSD7	25.2	6	0	6		1580000	1	1	0	1		20713	Cancer-related nucleoside-triphosphatase OS=Homo sapiens GN=NTPCR PE=1 SV=1
1934	4359	O75448	24.93	2	0	2		1380000	2	1	0	2		110305	Mediator of RNA polymerase II transcription subunit 24 OS=Homo sapiens GN=MED24 PE=1 SV=1
1807	3755	Q6UB99	24.85	1	0	0		8410000	2	1	1	1	Deamidation (NQ)	297911	Ankyrin repeat domain-containing protein 11 OS=Homo sapiens GN=ANKRD11 PE=1 SV=3
1615	3359	O43251	24.78	4	2	2		7690000	2	1	1	2		41374	RNA binding protein fox-1 homolog 2 OS=Homo sapiens GN=RBFOX2 PE=1 SV=3
1615	3495	A6NFN3	24.78	4	2	2		7690000	2	1	1	2		33873	RNA binding protein fox-1 homolog 3 OS=Homo sapiens GN=RBFOX3 PE=2 SV=4
1615	3500	Q9NWB1	24.78	4	2	2		7690000	2	1	1	2		42784	RNA binding protein fox-1 homolog 1 OS=Homo sapiens GN=RBFOX1 PE=1 SV=2
2607	2213	Q15819	24.74	5	0	5		2440000	1	1	0	1	Acetylation (Protein N-term)	16363	Ubiquitin-conjugating enzyme E2 variant 2 OS=Homo sapiens GN=UBE2V2 PE=1 SV=4
2484	2147	P49916	24.48	1	0	1		437000	1	1	0	1		112907	DNA ligase 3 OS=Homo sapiens GN=LIG3 PE=1 SV=2
2616	2397	Q14554	22.77	2	0	2		6020000	1	1	0	1		59594	Protein disulfide-isomerase A5 OS=Homo sapiens GN=PDIA5 PE=1 SV=1
2487	2392	Q9ULC4	22.57	9	0	9		731000	1	1	0	1		20555	Malignant T-cell-amplified sequence 1 OS=Homo sapiens GN=MCTS1 PE=1 SV=1
2617	2614	Q9UI10	21.62	3	0	3		686000	1	1	0	1		57557	Translation initiation factor eIF-2B subunit delta OS=Homo sapiens GN=EIF2B4 PE=1 SV=2
2618	2675	Q9NZP5	20.95	2	0	2		1250000	1	1	0	1		35304	Olfactory receptor 5AC2 OS=Homo sapiens GN=OR5AC2 PE=3 SV=2
2619	2696	Q9H492	20.52	6	0	6		1030000	1	1	0	1		14272	Microtubule-associated proteins 1A/1B light chain 3A OS=Homo sapiens GN=MAP1LC3A PE=1 SV=2
2619	2697	Q9GZQ8	20.52	6	0	6		1030000	1	1	0	1		14688	Microtubule-associated proteins 1A/1B light chain 3B OS=Homo sapiens GN=MAP1LC3B PE=1 SV=3
2619	2698	A6NCE7	20.52	6	0	6		1030000	1	1	0	1		14628	Microtubule-associated proteins 1A/1B light chain 3 beta 2 OS=Homo sapiens GN=MAP1LC3B2 PE=2 SV=1
