# Supplementary material for: USP14 promotes tryptophan metabolism and immune suppression by stabilizing IDO1 in colorectal cancer
Source: Nat Commun. 2022 Sep 26;13:5644. doi: 10.1038/s41467-022-33285-x (PMC9513055; doi:10.1038/s41467-022-33285-x)
Supplement: Supplementary file 5 — Supplementary Data 2 [file 41467_2022_33285_MOESM5_ESM.xlsx]

## Sheet: Supplementary Data 2
The functional enrichment analysis results produced using gProfiler
source	term_name	term_id	adjusted_p_value
GO:MF	RNA binding	GO:0003723	9.64986e-117
GO:MF	cadherin binding	GO:0045296	1.52983e-82
GO:MF	protein binding	GO:0005515	9.15881e-81
GO:MF	heterocyclic compound binding	GO:1901363	2.42798e-71
GO:MF	organic cyclic compound binding	GO:0097159	1.52867e-70
GO:MF	cell adhesion molecule binding	GO:0050839	1.90378e-60
GO:MF	nucleic acid binding	GO:0003676	3.16956e-49
GO:MF	mRNA binding	GO:0003729	4.92653e-48
GO:MF	protein-containing complex binding	GO:0044877	1.79583e-43
GO:MF	nucleoside phosphate binding	GO:1901265	2.85329e-38
GO:MF	nucleotide binding	GO:0000166	7.03035e-38
GO:MF	enzyme binding	GO:0019899	1.77287e-36
GO:MF	small molecule binding	GO:0036094	7.4896e-36
GO:MF	translation regulator activity	GO:0045182	1.56337e-32
GO:MF	ribonucleoprotein complex binding	GO:0043021	2.60927e-31
GO:MF	pyrophosphatase activity	GO:0016462	6.06153e-30
GO:MF	nucleoside-triphosphatase activity	GO:0017111	8.19415e-30
GO:MF	hydrolase activity, acting on acid anhydrides, in phosphorus-containing anhydrides	GO:0016818	9.72803e-30
GO:MF	hydrolase activity, acting on acid anhydrides	GO:0016817	9.72803e-30
GO:MF	purine nucleotide binding	GO:0017076	1.46049e-29
GO:MF	binding	GO:0005488	2.03483e-29
GO:MF	purine ribonucleoside triphosphate binding	GO:0035639	1.17522e-28
GO:MF	purine ribonucleotide binding	GO:0032555	1.90686e-28
GO:MF	ribonucleotide binding	GO:0032553	3.29832e-28
GO:MF	anion binding	GO:0043168	5.63883e-28
GO:MF	translation factor activity, RNA binding	GO:0008135	1.83201e-26
GO:MF	ATP-dependent activity	GO:0140657	1.59424e-24
GO:MF	translation regulator activity, nucleic acid binding	GO:0090079	1.81271e-24
GO:MF	ATP hydrolysis activity	GO:0016887	2.19745e-24
GO:MF	carbohydrate derivative binding	GO:0097367	5.56661e-24
GO:MF	catalytic activity	GO:0003824	1.95687e-22
GO:MF	unfolded protein binding	GO:0051082	2.91228e-22
GO:MF	adenyl nucleotide binding	GO:0030554	2.39813e-20
GO:MF	translation initiation factor activity	GO:0003743	4.93372e-20
GO:MF	structural molecule activity	GO:0005198	1.27981e-19
GO:MF	identical protein binding	GO:0042802	2.29307e-19
GO:MF	adenyl ribonucleotide binding	GO:0032559	2.998e-19
GO:MF	ATP binding	GO:0005524	7.69463e-19
GO:MF	ribosome binding	GO:0043022	1.71617e-16
GO:MF	cytoskeletal protein binding	GO:0008092	1.83888e-16
GO:MF	oxidoreductase activity	GO:0016491	3.36971e-16
GO:MF	actin filament binding	GO:0051015	2.90399e-15
GO:MF	ubiquitin protein ligase binding	GO:0031625	6.16062e-15
GO:MF	ubiquitin-like protein ligase binding	GO:0044389	9.35409e-15
GO:MF	structural constituent of ribosome	GO:0003735	1.34903e-14
GO:MF	hydrolase activity	GO:0016787	1.83264e-13
GO:MF	mRNA 5'-UTR binding	GO:0048027	3.59367e-13
GO:MF	mRNA 3'-UTR binding	GO:0003730	1.04035e-12
GO:MF	structural constituent of cytoskeleton	GO:0005200	1.5377e-12
GO:MF	actin binding	GO:0003779	4.39627e-12
GO:MF	single-stranded DNA binding	GO:0003697	6.70275e-11
GO:MF	protein folding chaperone	GO:0044183	1.17228e-10
GO:MF	helicase activity	GO:0004386	1.34878e-10
GO:MF	rRNA binding	GO:0019843	1.57612e-10
GO:MF	double-stranded RNA binding	GO:0003725	4.14371e-10
GO:MF	single-stranded RNA binding	GO:0003727	1.7217e-09
GO:MF	oxidoreductase activity, acting on CH-OH group of donors	GO:0016614	5.15946e-09
GO:MF	heat shock protein binding	GO:0031072	6.61206e-09
GO:MF	GTP binding	GO:0005525	1.73963e-08
GO:MF	guanyl nucleotide binding	GO:0019001	2.54003e-08
GO:MF	guanyl ribonucleotide binding	GO:0032561	2.54003e-08
GO:MF	oxidoreductase activity, acting on the CH-OH group of donors, NAD or NADP as acceptor	GO:0016616	3.23248e-08
GO:MF	GTPase binding	GO:0051020	6.93626e-08
GO:MF	ATP-dependent activity, acting on DNA	GO:0008094	2.02239e-07
GO:MF	protein kinase binding	GO:0019901	4.7964e-07
GO:MF	translation initiation factor binding	GO:0031369	7.09642e-07
GO:MF	NAD binding	GO:0051287	1.26305e-06
GO:MF	cadherin binding involved in cell-cell adhesion	GO:0098641	1.32839e-06
GO:MF	catalytic activity, acting on a nucleic acid	GO:0140640	1.3909e-06
GO:MF	kinase binding	GO:0019900	1.58306e-06
GO:MF	oxidoreductase activity, acting on a sulfur group of donors	GO:0016667	2.66033e-06
GO:MF	GTPase activity	GO:0003924	3.87319e-06
GO:MF	disulfide oxidoreductase activity	GO:0015036	4.02233e-06
GO:MF	oxidoreductase activity, acting on the aldehyde or oxo group of donors, NAD or NADP as acceptor	GO:0016620	4.57315e-06
GO:MF	ADP binding	GO:0043531	7.50713e-06
GO:MF	RNA helicase activity	GO:0003724	9.12308e-06
GO:MF	protein domain specific binding	GO:0019904	1.16887e-05
GO:MF	chaperone binding	GO:0051087	1.38802e-05
GO:MF	protein dimerization activity	GO:0046983	1.49316e-05
GO:MF	ATP-dependent activity, acting on RNA	GO:0008186	1.50685e-05
GO:MF	S100 protein binding	GO:0044548	2.1212e-05
GO:MF	magnesium ion binding	GO:0000287	2.15711e-05
GO:MF	catalytic activity, acting on DNA	GO:0140097	2.76354e-05
GO:MF	electron transfer activity	GO:0009055	2.84351e-05
GO:MF	small GTPase binding	GO:0031267	2.94692e-05
GO:MF	proteasome-activating activity	GO:0036402	4.77204e-05
GO:MF	isomerase activity	GO:0016853	5.48087e-05
GO:MF	GDP binding	GO:0019003	7.5729e-05
GO:MF	transcription factor binding	GO:0008134	9.54745e-05
GO:MF	ubiquitin ligase inhibitor activity	GO:1990948	0.000102299
GO:MF	peroxiredoxin activity	GO:0051920	0.000102299
GO:MF	nucleocytoplasmic carrier activity	GO:0140142	0.000119927
GO:MF	DNA helicase activity	GO:0003678	0.000122162
GO:MF	oxidoreductase activity, acting on the aldehyde or oxo group of donors	GO:0016903	0.000124632
GO:MF	ligase activity	GO:0016874	0.000125534
GO:MF	cell adhesion mediator activity	GO:0098631	0.000180143
GO:MF	translation elongation factor activity	GO:0003746	0.000194722
GO:MF	signal sequence binding	GO:0005048	0.000229811
GO:MF	cell-cell adhesion mediator activity	GO:0098632	0.000307918
GO:MF	3-hydroxyacyl-CoA dehydrogenase activity	GO:0003857	0.000314799
GO:MF	thioredoxin peroxidase activity	GO:0008379	0.000314799
GO:MF	protein-disulfide reductase activity	GO:0015035	0.00031964
GO:MF	ubiquitin-protein transferase inhibitor activity	GO:0055105	0.000320995
GO:MF	carbon-oxygen lyase activity	GO:0016835	0.000565264
GO:MF	G protein activity	GO:0003925	0.000625509
GO:MF	supercoiled DNA binding	GO:0097100	0.000709507
GO:MF	RNA strand annealing activity	GO:0033592	0.000709507
GO:MF	protein homodimerization activity	GO:0042803	0.000712025
GO:MF	ion binding	GO:0043167	0.000985625
GO:MF	intramolecular oxidoreductase activity	GO:0016860	0.00118185
GO:MF	protein kinase C binding	GO:0005080	0.00118185
GO:MF	transcription coregulator activity	GO:0003712	0.00277963
GO:MF	ribosomal small subunit binding	GO:0043024	0.00301582
GO:MF	lyase activity	GO:0016829	0.00312912
GO:MF	oxidoreductase activity, acting on a sulfur group of donors, NAD(P) as acceptor	GO:0016668	0.00383032
GO:MF	annealing activity	GO:0140666	0.00383032
GO:MF	glyceraldehyde-3-phosphate dehydrogenase (NAD+) (non-phosphorylating) activity	GO:0043878	0.00401844
GO:MF	poly-pyrimidine tract binding	GO:0008187	0.00412598
GO:MF	calcium-dependent protein binding	GO:0048306	0.00509743
GO:MF	damaged DNA binding	GO:0003684	0.00545376
GO:MF	protein C-terminus binding	GO:0008022	0.00583699
GO:MF	threonine-type endopeptidase activity	GO:0004298	0.00721306
GO:MF	poly(A) binding	GO:0008143	0.00746153
GO:MF	nuclear import signal receptor activity	GO:0061608	0.00829884
GO:MF	RNA cap binding	GO:0000339	0.00829884
GO:MF	poly-purine tract binding	GO:0070717	0.00834103
GO:MF	transcription coactivator activity	GO:0003713	0.00868791
GO:MF	U1 snRNP binding	GO:1990446	0.0105417
GO:MF	transmembrane transporter binding	GO:0044325	0.0107016
GO:MF	molecular carrier activity	GO:0140104	0.0116325
GO:MF	protein disulfide isomerase activity	GO:0003756	0.0130134
GO:MF	intramolecular oxidoreductase activity, transposing S-S bonds	GO:0016864	0.0130134
GO:MF	snRNP binding	GO:0070990	0.0132775
GO:MF	tRNA binding	GO:0000049	0.0139218
GO:MF	catalytic activity, acting on RNA	GO:0140098	0.0194073
GO:MF	DNA polymerase binding	GO:0070182	0.0197794
GO:MF	aldehyde dehydrogenase (NAD+) activity	GO:0004029	0.0213201
GO:MF	protein-macromolecule adaptor activity	GO:0030674	0.0241588
GO:MF	ubiquitin-protein transferase regulator activity	GO:0055106	0.0292467
GO:MF	RNA 7-methylguanosine cap binding	GO:0000340	0.0309212
GO:MF	potassium ion binding	GO:0030955	0.0309212
GO:MF	oxidoreduction-driven active transmembrane transporter activity	GO:0015453	0.0327219
GO:MF	U1 snRNA binding	GO:0030619	0.0334289
GO:MF	aldehyde dehydrogenase [NAD(P)+] activity	GO:0004030	0.0341331
GO:MF	alkali metal ion binding	GO:0031420	0.0341331
GO:MF	hydro-lyase activity	GO:0016836	0.0381359
GO:MF	single-stranded DNA helicase activity	GO:0017116	0.0421996
GO:MF	nucleosome binding	GO:0031491	0.04562
GO:MF	telomeric DNA binding	GO:0042162	0.0486275
GO:MF	dolichyl-diphosphooligosaccharide-protein glycotransferase activity	GO:0004579	0.0498704
GO:MF	isocitrate dehydrogenase activity	GO:0004448	0.0498704
GO:MF	small protein activating enzyme binding	GO:0044388	0.0498704
GO:BP	cytoplasmic translation	GO:0002181	3.86189e-96
GO:BP	translation	GO:0006412	2.56219e-88
GO:BP	peptide metabolic process	GO:0006518	7.49142e-88
GO:BP	peptide biosynthetic process	GO:0043043	6.5214e-86
GO:BP	cellular macromolecule biosynthetic process	GO:0034645	3.248e-82
GO:BP	amide biosynthetic process	GO:0043604	1.58098e-80
GO:BP	cellular amide metabolic process	GO:0043603	4.94578e-79
GO:BP	organonitrogen compound biosynthetic process	GO:1901566	5.92822e-69
GO:BP	cellular macromolecule metabolic process	GO:0044260	1.01571e-61
GO:BP	organonitrogen compound metabolic process	GO:1901564	8.614e-50
GO:BP	cellular protein metabolic process	GO:0044267	5.33625e-42
GO:BP	organelle organization	GO:0006996	2.82061e-39
GO:BP	protein metabolic process	GO:0019538	7.30908e-39
GO:BP	regulation of cellular macromolecule biosynthetic process	GO:2000112	1.14194e-36
GO:BP	regulation of translation	GO:0006417	3.15769e-36
GO:BP	organic substance biosynthetic process	GO:1901576	1.97011e-33
GO:BP	regulation of cellular amide metabolic process	GO:0034248	2.38923e-33
GO:BP	biosynthetic process	GO:0009058	2.40218e-33
GO:BP	regulation of mRNA metabolic process	GO:1903311	3.42226e-31
GO:BP	cellular biosynthetic process	GO:0044249	2.16128e-30
GO:BP	cellular nitrogen compound biosynthetic process	GO:0044271	1.72047e-28
GO:BP	organic substance catabolic process	GO:1901575	3.89667e-28
GO:BP	protein folding	GO:0006457	4.60591e-28
GO:BP	catabolic process	GO:0009056	5.48772e-28
GO:BP	cellular catabolic process	GO:0044248	5.73698e-28
GO:BP	RNA localization	GO:0006403	6.99493e-27
GO:BP	translational initiation	GO:0006413	6.93027e-25
GO:BP	macromolecule catabolic process	GO:0009057	8.8244e-25
GO:BP	cellular macromolecule catabolic process	GO:0044265	1.98846e-23
GO:BP	regulation of protein metabolic process	GO:0051246	2.02875e-23
GO:BP	regulation of RNA splicing	GO:0043484	2.59159e-23
GO:BP	cellular metabolic process	GO:0044237	4.63576e-23
GO:BP	macromolecule biosynthetic process	GO:0009059	1.43944e-22
GO:BP	RNA catabolic process	GO:0006401	8.97365e-22
GO:BP	mRNA catabolic process	GO:0006402	1.94513e-21
GO:BP	macromolecule localization	GO:0033036	3.94439e-21
GO:BP	ribosome biogenesis	GO:0042254	6.12656e-21
GO:BP	cellular process	GO:0009987	7.68387e-21
GO:BP	intracellular transport	GO:0046907	1.16483e-20
GO:BP	generation of precursor metabolites and energy	GO:0006091	1.52125e-20
GO:BP	cellular component organization or biogenesis	GO:0071840	2.25444e-20
GO:BP	regulation of cellular protein metabolic process	GO:0032268	7.07564e-20
GO:BP	positive regulation of biological process	GO:0048518	1.37126e-19
GO:BP	cellular macromolecule localization	GO:0070727	2.81568e-19
GO:BP	cellular protein localization	GO:0034613	3.3836e-19
GO:BP	nucleobase-containing compound catabolic process	GO:0034655	4.15029e-19
GO:BP	regulation of mRNA splicing, via spliceosome	GO:0048024	6.95239e-19
GO:BP	cellular response to stress	GO:0033554	9.09949e-19
GO:BP	positive regulation of cellular process	GO:0048522	9.44687e-19
GO:BP	regulation of catabolic process	GO:0009894	1.2005e-18
GO:BP	regulation of mRNA processing	GO:0050684	1.59585e-18
GO:BP	cellular localization	GO:0051641	1.60367e-18
GO:BP	cellular nitrogen compound catabolic process	GO:0044270	1.98011e-18
GO:BP	heterocycle catabolic process	GO:0046700	2.95849e-18
GO:BP	regulation of cellular catabolic process	GO:0031329	4.29804e-18
GO:BP	response to organic substance	GO:0010033	4.41618e-18
GO:BP	small molecule metabolic process	GO:0044281	8.02447e-18
GO:BP	cytoplasmic translational initiation	GO:0002183	9.50933e-18
GO:BP	nucleic acid transport	GO:0050657	2.49839e-17
GO:BP	RNA transport	GO:0050658	2.49839e-17
GO:BP	nitrogen compound transport	GO:0071705	3.90922e-17
GO:BP	establishment of RNA localization	GO:0051236	6.00881e-17
GO:BP	aromatic compound catabolic process	GO:0019439	6.41148e-17
GO:BP	carboxylic acid metabolic process	GO:0019752	1.13502e-16
GO:BP	oxoacid metabolic process	GO:0043436	1.5629e-16
GO:BP	organic acid metabolic process	GO:0006082	1.92546e-16
GO:BP	organic cyclic compound catabolic process	GO:1901361	2.56097e-16
GO:BP	viral process	GO:0016032	3.99106e-16
GO:BP	establishment of localization in cell	GO:0051649	4.36247e-16
GO:BP	regulation of biological quality	GO:0065008	9.47941e-16
GO:BP	protein localization	GO:0008104	1.35912e-15
GO:BP	regulation of cellular metabolic process	GO:0031323	1.64148e-15
GO:BP	response to stress	GO:0006950	1.65885e-15
GO:BP	regulation of primary metabolic process	GO:0080090	4.90329e-15
GO:BP	cytoskeleton organization	GO:0007010	5.1621e-15
GO:BP	establishment of protein localization	GO:0045184	1.46369e-14
GO:BP	nuclear transport	GO:0051169	2.81431e-14
GO:BP	nucleocytoplasmic transport	GO:0006913	2.81431e-14
GO:BP	cellular component organization	GO:0016043	3.07365e-14
GO:BP	positive regulation of translation	GO:0045727	3.10044e-14
GO:BP	formation of cytoplasmic translation initiation complex	GO:0001732	4.36423e-14
GO:BP	actin filament-based process	GO:0030029	4.45502e-14
GO:BP	non-membrane-bounded organelle assembly	GO:0140694	4.76444e-14
GO:BP	metabolic process	GO:0008152	6.51238e-14
GO:BP	ATP metabolic process	GO:0046034	7.25294e-14
GO:BP	regulation of nitrogen compound metabolic process	GO:0051171	8.04217e-14
GO:BP	regulation of mRNA catabolic process	GO:0061013	8.07912e-14
GO:BP	establishment of localization	GO:0051234	1.16163e-13
GO:BP	DNA replication	GO:0006260	1.47362e-13
GO:BP	transport	GO:0006810	1.51044e-13
GO:BP	regulation of RNA stability	GO:0043487	1.99596e-13
GO:BP	ribosome assembly	GO:0042255	2.11714e-13
GO:BP	protein localization to organelle	GO:0033365	2.14973e-13
GO:BP	mRNA transport	GO:0051028	2.29346e-13
GO:BP	regulation of mRNA stability	GO:0043488	2.77288e-13
GO:BP	cell death	GO:0008219	3.41917e-13
GO:BP	intracellular protein transport	GO:0006886	4.29541e-13
GO:BP	organic substance transport	GO:0071702	4.73936e-13
GO:BP	primary metabolic process	GO:0044238	4.90475e-13
GO:BP	posttranscriptional regulation of gene expression	GO:0010608	1.0809e-12
GO:BP	positive regulation of metabolic process	GO:0009893	1.12486e-12
GO:BP	actin cytoskeleton organization	GO:0030036	1.13428e-12
GO:BP	response to chemical	GO:0042221	1.13771e-12
GO:BP	cellular response to chemical stimulus	GO:0070887	1.34707e-12
GO:BP	regulation of organelle organization	GO:0033043	1.59816e-12
GO:BP	programmed cell death	GO:0012501	2.2943e-12
GO:BP	nucleobase-containing compound transport	GO:0015931	2.94755e-12
GO:BP	ribose phosphate metabolic process	GO:0019693	3.01656e-12
GO:BP	positive regulation of cellular amide metabolic process	GO:0034250	4.16007e-12
GO:BP	positive regulation of macromolecule metabolic process	GO:0010604	4.55068e-12
GO:BP	nuclear export	GO:0051168	5.29801e-12
GO:BP	protein transport	GO:0015031	6.38353e-12
GO:BP	positive regulation of gene expression	GO:0010628	6.65122e-12
GO:BP	regulation of cellular component organization	GO:0051128	1.07651e-11
GO:BP	rRNA processing	GO:0006364	1.30691e-11
GO:BP	telomere maintenance	GO:0000723	1.31745e-11
GO:BP	cellular protein catabolic process	GO:0044257	1.35207e-11
GO:BP	energy derivation by oxidation of organic compounds	GO:0015980	1.49988e-11
GO:BP	negative regulation of mRNA metabolic process	GO:1903312	1.59483e-11
GO:BP	localization	GO:0051179	1.86578e-11
GO:BP	actin filament organization	GO:0007015	1.94682e-11
GO:BP	cellular respiration	GO:0045333	2.30768e-11
GO:BP	regulation of cell death	GO:0010941	2.33304e-11
GO:BP	cellular component biogenesis	GO:0044085	2.36942e-11
GO:BP	apoptotic signaling pathway	GO:0097190	3.06092e-11
GO:BP	nucleobase-containing small molecule metabolic process	GO:0055086	3.31083e-11
GO:BP	rRNA metabolic process	GO:0016072	3.64769e-11
GO:BP	protein catabolic process	GO:0030163	3.79575e-11
GO:BP	regulation of protein stability	GO:0031647	5.33182e-11
GO:BP	apoptotic process	GO:0006915	5.85692e-11
GO:BP	regulation of metabolic process	GO:0019222	6.8142e-11
GO:BP	ribose phosphate biosynthetic process	GO:0046390	9.8355e-11
GO:BP	negative regulation of cellular process	GO:0048523	1.12016e-10
GO:BP	regulation of cellular localization	GO:0060341	1.28437e-10
GO:BP	supramolecular fiber organization	GO:0097435	1.67245e-10
GO:BP	organic substance metabolic process	GO:0071704	1.75078e-10
GO:BP	aerobic respiration	GO:0009060	1.78892e-10
GO:BP	nucleotide metabolic process	GO:0009117	2.50872e-10
GO:BP	nitrogen compound metabolic process	GO:0006807	3.35597e-10
GO:BP	viral translation	GO:0019081	3.38855e-10
GO:BP	biological process involved in interspecies interaction between organisms	GO:0044419	3.50484e-10
GO:BP	regulation of protein localization	GO:0032880	3.80548e-10
GO:BP	purine-containing compound metabolic process	GO:0072521	4.12289e-10
GO:BP	proteolysis involved in cellular protein catabolic process	GO:0051603	4.25928e-10
GO:BP	alternative mRNA splicing, via spliceosome	GO:0000380	4.46183e-10
GO:BP	intrinsic apoptotic signaling pathway	GO:0097193	4.50351e-10
GO:BP	regulation of apoptotic process	GO:0042981	4.5251e-10
GO:BP	mitochondrion organization	GO:0007005	4.53718e-10
GO:BP	cell cycle	GO:0007049	4.89626e-10
GO:BP	regulation of intrinsic apoptotic signaling pathway	GO:2001242	5.2664e-10
GO:BP	protein stabilization	GO:0050821	5.45915e-10
GO:BP	regulation of programmed cell death	GO:0043067	5.83294e-10
GO:BP	positive regulation of protein localization	GO:1903829	5.85133e-10
GO:BP	chromosome organization	GO:0051276	6.09319e-10
GO:BP	cellular nitrogen compound metabolic process	GO:0034641	6.94752e-10
GO:BP	nucleoside phosphate metabolic process	GO:0006753	7.424e-10
GO:BP	protein localization to nucleus	GO:0034504	8.05412e-10
GO:BP	purine nucleotide metabolic process	GO:0006163	8.5978e-10
GO:BP	purine ribonucleotide metabolic process	GO:0009150	9.44851e-10
GO:BP	ribonucleotide metabolic process	GO:0009259	1.00949e-09
GO:BP	DNA conformation change	GO:0071103	1.1236e-09
GO:BP	organonitrogen compound catabolic process	GO:1901565	1.37588e-09
GO:BP	positive regulation of establishment of protein localization	GO:1904951	2.18944e-09
GO:BP	positive regulation of organelle organization	GO:0010638	2.8264e-09
GO:BP	electron transport chain	GO:0022900	3.25423e-09
GO:BP	purine-containing compound biosynthetic process	GO:0072522	3.50774e-09
GO:BP	DNA geometric change	GO:0032392	4.1723e-09
GO:BP	viral life cycle	GO:0019058	4.28768e-09
GO:BP	proteasomal protein catabolic process	GO:0010498	4.76468e-09
GO:BP	developmental process	GO:0032502	6.15265e-09
GO:BP	telomere organization	GO:0032200	6.30413e-09
GO:BP	regulation of macromolecule metabolic process	GO:0060255	6.4117e-09
GO:BP	negative regulation of translation	GO:0017148	6.7139e-09
GO:BP	Golgi vesicle transport	GO:0048193	8.38028e-09
GO:BP	mitotic cell cycle	GO:0000278	1.07533e-08
GO:BP	chaperone-mediated protein folding	GO:0061077	1.20913e-08
GO:BP	proteolysis	GO:0006508	1.53655e-08
GO:BP	ncRNA metabolic process	GO:0034660	1.67542e-08
GO:BP	ncRNA processing	GO:0034470	2.01583e-08
GO:BP	proteasome-mediated ubiquitin-dependent protein catabolic process	GO:0043161	2.05471e-08
GO:BP	nucleotide biosynthetic process	GO:0009165	2.18821e-08
GO:BP	DNA metabolic process	GO:0006259	2.55316e-08
GO:BP	regulation of protein-containing complex assembly	GO:0043254	2.81622e-08
GO:BP	IRES-dependent viral translational initiation	GO:0075522	2.96149e-08
GO:BP	establishment of protein localization to organelle	GO:0072594	3.19316e-08
GO:BP	regulation of alternative mRNA splicing, via spliceosome	GO:0000381	3.3027e-08
GO:BP	nucleoside phosphate biosynthetic process	GO:1901293	3.39181e-08
GO:BP	positive regulation of nitrogen compound metabolic process	GO:0051173	3.62231e-08
GO:BP	purine nucleotide biosynthetic process	GO:0006164	4.25525e-08
GO:BP	ribonucleotide biosynthetic process	GO:0009260	4.30389e-08
GO:BP	regulation of apoptotic signaling pathway	GO:2001233	4.85804e-08
GO:BP	positive regulation of cellular metabolic process	GO:0031325	5.22106e-08
GO:BP	cellular response to cytokine stimulus	GO:0071345	5.2889e-08
GO:BP	negative regulation of protein metabolic process	GO:0051248	5.78045e-08
GO:BP	purine ribonucleotide biosynthetic process	GO:0009152	6.07825e-08
GO:BP	regulation of telomere maintenance	GO:0032204	6.22203e-08
GO:BP	RNA export from nucleus	GO:0006405	6.22203e-08
GO:BP	negative regulation of RNA catabolic process	GO:1902369	6.75996e-08
GO:BP	regulation of protein catabolic process	GO:0042176	7.29157e-08
GO:BP	tricarboxylic acid cycle	GO:0006099	7.55575e-08
GO:BP	negative regulation of cellular amide metabolic process	GO:0034249	8.41768e-08
GO:BP	modification-dependent protein catabolic process	GO:0019941	9.20444e-08
GO:BP	regulation of molecular function	GO:0065009	9.32395e-08
GO:BP	endoplasmic reticulum to Golgi vesicle-mediated transport	GO:0006888	9.49732e-08
GO:BP	telomere maintenance via telomerase	GO:0007004	9.73744e-08
GO:BP	positive regulation of protein metabolic process	GO:0051247	1.04421e-07
GO:BP	telomere maintenance via telomere lengthening	GO:0010833	1.11995e-07
GO:BP	RNA-dependent DNA biosynthetic process	GO:0006278	1.34504e-07
GO:BP	regulation of telomerase RNA localization to Cajal body	GO:1904872	1.48365e-07
GO:BP	DNA-dependent DNA replication	GO:0006261	1.48638e-07
GO:BP	activation of innate immune response	GO:0002218	1.84605e-07
GO:BP	cell cycle process	GO:0022402	1.9047e-07
GO:BP	positive regulation of telomerase RNA localization to Cajal body	GO:1904874	1.94575e-07
GO:BP	DNA duplex unwinding	GO:0032508	1.97622e-07
GO:BP	regulation of establishment of protein localization	GO:0070201	2.0528e-07
GO:BP	negative regulation of RNA splicing	GO:0033119	2.13854e-07
GO:BP	modification-dependent macromolecule catabolic process	GO:0043632	2.18713e-07
GO:BP	regulation of translational initiation	GO:0006446	2.27261e-07
GO:BP	negative regulation of cellular catabolic process	GO:0031330	2.3576e-07
GO:BP	protein localization to mitochondrion	GO:0070585	2.43533e-07
GO:BP	negative regulation of cellular protein metabolic process	GO:0032269	3.28111e-07
GO:BP	regulation of cellular process	GO:0050794	3.53616e-07
GO:BP	RNA localization to nucleus	GO:0090685	3.79227e-07
GO:BP	telomerase RNA localization to Cajal body	GO:0090671	3.79227e-07
GO:BP	telomerase RNA localization	GO:0090672	3.79227e-07
GO:BP	RNA localization to Cajal body	GO:0090670	3.79227e-07
GO:BP	establishment of protein localization to mitochondrion	GO:0072655	4.08146e-07
GO:BP	positive regulation of establishment of protein localization to telomere	GO:1904851	4.24784e-07
GO:BP	positive regulation of cellular component organization	GO:0051130	4.7583e-07
GO:BP	regulation of intracellular transport	GO:0032386	4.87555e-07
GO:BP	ubiquitin-dependent protein catabolic process	GO:0006511	4.96654e-07
GO:BP	negative regulation of cellular macromolecule biosynthetic process	GO:2000113	5.26497e-07
GO:BP	protein import	GO:0017038	5.2827e-07
GO:BP	antigen processing and presentation of exogenous peptide antigen via MHC class I	GO:0042590	5.82263e-07
GO:BP	anatomical structure development	GO:0048856	5.95588e-07
GO:BP	response to cytokine	GO:0034097	6.63997e-07
GO:BP	positive regulation of protein localization to chromosome, telomeric region	GO:1904816	6.83884e-07
GO:BP	regulation of cellular protein catabolic process	GO:1903362	6.86506e-07
GO:BP	mitotic cell cycle process	GO:1903047	8.30866e-07
GO:BP	antigen processing and presentation of peptide antigen via MHC class I	GO:0002474	8.43496e-07
GO:BP	cellular response to organic substance	GO:0071310	8.57738e-07
GO:BP	regulation of chromosome organization	GO:0033044	9.11714e-07
GO:BP	ribosomal small subunit biogenesis	GO:0042274	1.25146e-06
GO:BP	respiratory electron transport chain	GO:0022904	1.41602e-06
GO:BP	protein-containing complex disassembly	GO:0032984	1.50544e-06
GO:BP	positive regulation of intracellular transport	GO:0032388	1.5539e-06
GO:BP	carbohydrate metabolic process	GO:0005975	1.70608e-06
GO:BP	negative regulation of mRNA splicing, via spliceosome	GO:0048025	1.96188e-06
GO:BP	pre-replicative complex assembly	GO:0036388	1.96188e-06
GO:BP	protein refolding	GO:0042026	1.96188e-06
GO:BP	negative regulation of nitrogen compound metabolic process	GO:0051172	2.1466e-06
GO:BP	regulation of protein localization to Cajal body	GO:1904869	2.20304e-06
GO:BP	regulation of establishment of protein localization to telomere	GO:0070203	2.20304e-06
GO:BP	positive regulation of protein localization to Cajal body	GO:1904871	2.20304e-06
GO:BP	positive regulation of cellular protein metabolic process	GO:0032270	2.2332e-06
GO:BP	GMP biosynthetic process	GO:0006177	2.25589e-06
GO:BP	regulation of cellular response to stress	GO:0080135	2.40072e-06
GO:BP	regulation of DNA metabolic process	GO:0051052	2.50311e-06
GO:BP	'de novo' protein folding	GO:0006458	2.65574e-06
GO:BP	cellular amino acid metabolic process	GO:0006520	2.91566e-06
GO:BP	antigen processing and presentation of exogenous antigen	GO:0019884	3.40242e-06
GO:BP	negative regulation of catabolic process	GO:0009895	3.4178e-06
GO:BP	positive regulation of telomere maintenance	GO:0032206	3.85393e-06
GO:BP	viral gene expression	GO:0019080	4.15409e-06
GO:BP	positive regulation of chromosome organization	GO:2001252	4.15705e-06
GO:BP	regulation of actin filament-based process	GO:0032970	4.24063e-06
GO:BP	membrane organization	GO:0061024	4.33872e-06
GO:BP	regulation of hematopoietic stem cell differentiation	GO:1902036	4.494e-06
GO:BP	positive regulation of RNA splicing	GO:0033120	4.494e-06
GO:BP	pyruvate metabolic process	GO:0006090	4.90723e-06
GO:BP	small molecule biosynthetic process	GO:0044283	5.42726e-06
GO:BP	establishment or maintenance of cell polarity	GO:0007163	5.77741e-06
GO:BP	cellular response to DNA damage stimulus	GO:0006974	5.94965e-06
GO:BP	ribosomal large subunit biogenesis	GO:0042273	6.03064e-06
GO:BP	stress granule assembly	GO:0034063	6.24748e-06
GO:BP	viral genome replication	GO:0019079	6.3062e-06
GO:BP	regulation of protein localization to chromosome, telomeric region	GO:1904814	6.37853e-06
GO:BP	negative regulation of cell death	GO:0060548	6.4201e-06
GO:BP	regulation of response to stress	GO:0080134	6.85653e-06
GO:BP	RNA stabilization	GO:0043489	6.89952e-06
GO:BP	positive regulation of telomere maintenance via telomere lengthening	GO:1904358	7.11271e-06
GO:BP	antigen processing and presentation of exogenous peptide antigen via MHC class I, TAP-dependent	GO:0002479	8.00427e-06
GO:BP	regulation of establishment of protein localization to chromosome	GO:0070202	8.3098e-06
GO:BP	protein localization to Cajal body	GO:1904867	8.3098e-06
GO:BP	protein localization to nuclear body	GO:1903405	8.3098e-06
GO:BP	positive regulation of protein transport	GO:0051222	9.14361e-06
GO:BP	biological process involved in symbiotic interaction	GO:0044403	9.22235e-06
GO:BP	regulation of proteolysis involved in cellular protein catabolic process	GO:1903050	9.86982e-06
GO:BP	negative regulation of biological process	GO:0048519	1.02637e-05
GO:BP	XMP biosynthetic process	GO:0097293	1.11784e-05
GO:BP	'de novo' XMP biosynthetic process	GO:0097294	1.11784e-05
GO:BP	XMP metabolic process	GO:0097292	1.11784e-05
GO:BP	cellular response to chemical stress	GO:0062197	1.21563e-05
GO:BP	regulation of catalytic activity	GO:0050790	1.37767e-05
GO:BP	response to abiotic stimulus	GO:0009628	1.77201e-05
GO:BP	regulation of telomere maintenance via telomere lengthening	GO:1904356	1.8795e-05
GO:BP	positive regulation of telomere maintenance via telomerase	GO:0032212	1.89894e-05
GO:BP	positive regulation of DNA metabolic process	GO:0051054	1.90708e-05
GO:BP	response to inorganic substance	GO:0010035	1.96619e-05
GO:BP	cellular component disassembly	GO:0022411	1.99925e-05
GO:BP	regulation of protein modification by small protein conjugation or removal	GO:1903320	2.08606e-05
GO:BP	regulation of protein polymerization	GO:0032271	2.18658e-05
GO:BP	monocarboxylic acid metabolic process	GO:0032787	2.19473e-05
GO:BP	negative regulation of mRNA catabolic process	GO:1902373	2.51412e-05
GO:BP	response to other organism	GO:0051707	2.61763e-05
GO:BP	dicarboxylic acid metabolic process	GO:0043648	2.8247e-05
GO:BP	purine nucleobase biosynthetic process	GO:0009113	2.84437e-05
GO:BP	cell redox homeostasis	GO:0045454	2.97919e-05
GO:BP	response to external biotic stimulus	GO:0043207	2.98882e-05
GO:BP	response to biotic stimulus	GO:0009607	2.99833e-05
GO:BP	NADH metabolic process	GO:0006734	3.1134e-05
GO:BP	cellular component assembly	GO:0022607	3.19563e-05
GO:BP	positive regulation of innate immune response	GO:0045089	3.62165e-05
GO:BP	negative regulation of intrinsic apoptotic signaling pathway	GO:2001243	4.00295e-05
GO:BP	nucleoside diphosphate phosphorylation	GO:0006165	4.00295e-05
GO:BP	regulation of proteasomal protein catabolic process	GO:0061136	4.22207e-05
GO:BP	negative regulation of cellular metabolic process	GO:0031324	4.24629e-05
GO:BP	regulation of cytoskeleton organization	GO:0051493	4.4839e-05
GO:BP	ribosomal large subunit assembly	GO:0000027	4.77645e-05
GO:BP	GMP metabolic process	GO:0046037	4.77645e-05
GO:BP	nucleotide phosphorylation	GO:0046939	4.92123e-05
GO:BP	regulation of telomere maintenance via telomerase	GO:0032210	5.65701e-05
GO:BP	protein localization to nucleoplasm	GO:1990173	6.72501e-05
GO:BP	tricarboxylic acid metabolic process	GO:0072350	6.72501e-05
GO:BP	negative regulation of programmed cell death	GO:0043069	7.07222e-05
GO:BP	nucleobase biosynthetic process	GO:0046112	7.78292e-05
GO:BP	response to oxidative stress	GO:0006979	7.84038e-05
GO:BP	positive regulation of molecular function	GO:0044093	8.95059e-05
GO:BP	vesicle budding from membrane	GO:0006900	9.05764e-05
GO:BP	nucleoside diphosphate metabolic process	GO:0009132	9.36822e-05
GO:BP	regulation of DNA biosynthetic process	GO:2000278	9.37356e-05
GO:BP	IMP biosynthetic process	GO:0006188	9.84187e-05
GO:BP	negative regulation of apoptotic process	GO:0043066	0.000103054
GO:BP	organophosphate metabolic process	GO:0019637	0.00010629
GO:BP	regulation of cellular component biogenesis	GO:0044087	0.000118365
GO:BP	positive regulation of mRNA splicing, via spliceosome	GO:0048026	0.000119626
GO:BP	response to stimulus	GO:0050896	0.000120114
GO:BP	multicellular organism development	GO:0007275	0.000120491
GO:BP	regulation of cell morphogenesis	GO:0022604	0.000123693
GO:BP	regulation of cellular amino acid metabolic process	GO:0006521	0.000124393
GO:BP	positive regulation of DNA biosynthetic process	GO:2000573	0.000126733
GO:BP	mRNA stabilization	GO:0048255	0.000139526
GO:BP	carbohydrate derivative metabolic process	GO:1901135	0.000142091
GO:BP	hematopoietic stem cell differentiation	GO:0060218	0.000155192
GO:BP	DNA unwinding involved in DNA replication	GO:0006268	0.000158557
GO:BP	protein-containing complex organization	GO:0043933	0.000164578
GO:BP	regulation of protein transport	GO:0051223	0.00016981
GO:BP	'de novo' IMP biosynthetic process	GO:0006189	0.000175901
GO:BP	positive regulation of response to biotic stimulus	GO:0002833	0.000184957
GO:BP	mRNA export from nucleus	GO:0006406	0.000185707
GO:BP	response to topologically incorrect protein	GO:0035966	0.000198688
GO:BP	translational elongation	GO:0006414	0.000203127
GO:BP	organelle assembly	GO:0070925	0.000212462
GO:BP	negative regulation of cellular component organization	GO:0051129	0.000215737
GO:BP	positive regulation of protein localization to nucleus	GO:1900182	0.000235164
GO:BP	regulation of supramolecular fiber organization	GO:1902903	0.000236138
GO:BP	antigen processing and presentation of exogenous peptide antigen	GO:0002478	0.00024545
GO:BP	positive regulation of viral process	GO:0048524	0.00024545
GO:BP	regulation of innate immune response	GO:0045088	0.000258671
GO:BP	mitochondrial ATP synthesis coupled electron transport	GO:0042775	0.000258786
GO:BP	ATP synthesis coupled electron transport	GO:0042773	0.000258786
GO:BP	positive regulation of intracellular protein transport	GO:0090316	0.000265487
GO:BP	antigen processing and presentation	GO:0019882	0.000267101
GO:BP	regulation of RNA binding	GO:1905214	0.000278637
GO:BP	formation of translation preinitiation complex	GO:0001731	0.000278637
GO:BP	purine ribonucleoside monophosphate biosynthetic process	GO:0009168	0.000291987
GO:BP	regulation of cell morphogenesis involved in differentiation	GO:0010769	0.000315694
GO:BP	negative regulation of mRNA processing	GO:0050686	0.000336692
GO:BP	protein insertion into mitochondrial membrane	GO:0051204	0.000336692
GO:BP	establishment of organelle localization	GO:0051656	0.000343326
GO:BP	regulation of protein localization to nucleus	GO:1900180	0.000348364
GO:BP	regulation of mRNA binding	GO:1902415	0.000358962
GO:BP	response to endoplasmic reticulum stress	GO:0034976	0.000390592
GO:BP	regulation of actin filament organization	GO:0110053	0.000399156
GO:BP	response to unfolded protein	GO:0006986	0.000407126
GO:BP	'de novo' posttranslational protein folding	GO:0051084	0.000418739
GO:BP	response to nitrogen compound	GO:1901698	0.00044417
GO:BP	purine ribonucleoside monophosphate metabolic process	GO:0009167	0.00044476
GO:BP	positive regulation of binding	GO:0051099	0.000470085
GO:BP	vesicle-mediated transport	GO:0016192	0.000488679
GO:BP	regulation of hematopoietic progenitor cell differentiation	GO:1901532	0.000504659
GO:BP	import into nucleus	GO:0051170	0.000534765
GO:BP	cellular developmental process	GO:0048869	0.000539964
GO:BP	regulation of actin filament polymerization	GO:0030833	0.000553176
GO:BP	regulation of nucleocytoplasmic transport	GO:0046822	0.000570655
GO:BP	regulation of biosynthetic process	GO:0009889	0.000574121
GO:BP	actin filament-based movement	GO:0030048	0.00059859
GO:BP	regulation of biological process	GO:0050789	0.000600718
GO:BP	DNA biosynthetic process	GO:0071897	0.00060421
GO:BP	regulation of intracellular protein transport	GO:0033157	0.000607125
GO:BP	microtubule cytoskeleton organization involved in mitosis	GO:1902850	0.000674781
GO:BP	apoptotic mitochondrial changes	GO:0008637	0.000681779
GO:BP	negative regulation of ubiquitin protein ligase activity	GO:1904667	0.000683706
GO:BP	establishment of protein localization to telomere	GO:0070200	0.000685049
GO:BP	regulation of actin polymerization or depolymerization	GO:0008064	0.000693774
GO:BP	system development	GO:0048731	0.000721061
GO:BP	cellular response to oxidative stress	GO:0034599	0.000736451
GO:BP	oxidative phosphorylation	GO:0006119	0.000746563
GO:BP	tumor necrosis factor-mediated signaling pathway	GO:0033209	0.000749357
GO:BP	response to organonitrogen compound	GO:0010243	0.000770077
GO:BP	positive regulation of mRNA processing	GO:0050685	0.000779886
GO:BP	regulation of actin filament length	GO:0030832	0.000796478
GO:BP	organelle localization	GO:0051640	0.000805066
GO:BP	negative regulation of apoptotic signaling pathway	GO:2001234	0.000811506
GO:BP	purine nucleoside monophosphate metabolic process	GO:0009126	0.000857307
GO:BP	positive regulation of ATP-dependent activity	GO:0032781	0.000857307
GO:BP	SCF-dependent proteasomal ubiquitin-dependent protein catabolic process	GO:0031146	0.000878536
GO:BP	cellular aldehyde metabolic process	GO:0006081	0.000899755
GO:BP	purine nucleoside monophosphate biosynthetic process	GO:0009127	0.000908163
GO:BP	regulation of proteolysis	GO:0030162	0.000944442
GO:BP	regulation of localization	GO:0032879	0.000959474
GO:BP	ribonucleoside diphosphate metabolic process	GO:0009185	0.00096602
GO:BP	protein import into nucleus	GO:0006606	0.00104547
GO:BP	aerobic electron transport chain	GO:0019646	0.0011113
GO:BP	mitochondrial transport	GO:0006839	0.00115246
GO:BP	nucleobase metabolic process	GO:0009112	0.00115445
GO:BP	intracellular signal transduction	GO:0035556	0.00116505
GO:BP	carbohydrate catabolic process	GO:0016052	0.00118608
GO:BP	regulation of actin cytoskeleton organization	GO:0032956	0.0011977
GO:BP	protein polymerization	GO:0051258	0.00120536
GO:BP	response to organic cyclic compound	GO:0014070	0.00125714
GO:BP	response to hormone	GO:0009725	0.00129106
GO:BP	ribosomal small subunit assembly	GO:0000028	0.00129227
GO:BP	IMP metabolic process	GO:0046040	0.00129227
GO:BP	monosaccharide metabolic process	GO:0005996	0.00133253
GO:BP	retrograde vesicle-mediated transport, Golgi to endoplasmic reticulum	GO:0006890	0.00137131
GO:BP	negative regulation of organelle organization	GO:0010639	0.00141807
GO:BP	biological process involved in interaction with host	GO:0051701	0.00149049
GO:BP	AMP biosynthetic process	GO:0006167	0.00150565
GO:BP	antigen processing and presentation of peptide antigen	GO:0048002	0.0015424
GO:BP	regulation of stem cell differentiation	GO:2000736	0.0015424
GO:BP	biological regulation	GO:0065007	0.00165787
GO:BP	response to heat	GO:0009408	0.00165988
GO:BP	regulation of transcription from RNA polymerase II promoter in response to hypoxia	GO:0061418	0.00168071
GO:BP	ribonucleoside monophosphate biosynthetic process	GO:0009156	0.00168071
GO:BP	establishment of protein localization to mitochondrial membrane	GO:0090151	0.00168071
GO:BP	stimulatory C-type lectin receptor signaling pathway	GO:0002223	0.00171495
GO:BP	ribonucleoside monophosphate metabolic process	GO:0009161	0.00187362
GO:BP	glycolytic process	GO:0006096	0.00188857
GO:BP	homotypic cell-cell adhesion	GO:0034109	0.00198479
GO:BP	DNA repair	GO:0006281	0.00202923
GO:BP	regulation of oxidative stress-induced intrinsic apoptotic signaling pathway	GO:1902175	0.00214286
GO:BP	regulation of macromolecule biosynthetic process	GO:0010556	0.00225397
GO:BP	regulation of ubiquitin-dependent protein catabolic process	GO:2000058	0.00229133
GO:BP	ATP generation from ADP	GO:0006757	0.00230408
GO:BP	purine nucleobase metabolic process	GO:0006144	0.00231592
GO:BP	regulation of cellular amine metabolic process	GO:0033238	0.00234657
GO:BP	response to lectin	GO:1990840	0.00236495
GO:BP	cellular response to lectin	GO:1990858	0.00236495
GO:BP	ADP metabolic process	GO:0046031	0.00239284
GO:BP	spindle organization	GO:0007051	0.00241737
GO:BP	glutamine metabolic process	GO:0006541	0.00244805
GO:BP	innate immune response	GO:0045087	0.00269257
GO:BP	CRD-mediated mRNA stabilization	GO:0070934	0.002766
GO:BP	viral translational termination-reinitiation	GO:0075525	0.002766
GO:BP	protein targeting to mitochondrion	GO:0006626	0.00285325
GO:BP	regulation of gene expression	GO:0010468	0.00290075
GO:BP	protein folding in endoplasmic reticulum	GO:0034975	0.00293574
GO:BP	protein complex oligomerization	GO:0051259	0.00294671
GO:BP	regulation of protein ubiquitination	GO:0031396	0.00302543
GO:BP	mitochondrial membrane organization	GO:0007006	0.00304303
GO:BP	protein heterotetramerization	GO:0051290	0.00304518
GO:BP	protein-containing complex assembly	GO:0065003	0.00358904
GO:BP	positive regulation of protein localization to membrane	GO:1905477	0.00381485
GO:BP	positive regulation of macromolecule biosynthetic process	GO:0010557	0.00390027
GO:BP	negative regulation of ubiquitin-protein transferase activity	GO:0051444	0.00397187
GO:BP	protein localization to chromosome	GO:0034502	0.00411818
GO:BP	regulation of cellular biosynthetic process	GO:0031326	0.00414637
GO:BP	positive regulation of biosynthetic process	GO:0009891	0.00419766
GO:BP	regulation of anatomical structure morphogenesis	GO:0022603	0.00423079
GO:BP	anaphase-promoting complex-dependent catabolic process	GO:0031145	0.00435449
GO:BP	innate immune response activating cell surface receptor signaling pathway	GO:0002220	0.00435449
GO:BP	'de novo' AMP biosynthetic process	GO:0044208	0.00440358
GO:BP	response to oxygen-containing compound	GO:1901700	0.00446068
GO:BP	chaperone cofactor-dependent protein refolding	GO:0051085	0.00465763
GO:BP	protein localization to chromosome, telomeric region	GO:0070198	0.00465763
GO:BP	COPII-coated vesicle budding	GO:0090114	0.00465763
GO:BP	regulation of binding	GO:0051098	0.0047621
GO:BP	positive regulation of cell morphogenesis involved in differentiation	GO:0010770	0.00477912
GO:BP	negative regulation of ubiquitin-dependent protein catabolic process	GO:2000059	0.0048726
GO:BP	positive regulation of cellular protein catabolic process	GO:1903364	0.00512408
GO:BP	regulation of viral life cycle	GO:1903900	0.00516749
GO:BP	negative regulation of protein-containing complex assembly	GO:0031333	0.00518781
GO:BP	protein-DNA complex assembly	GO:0065004	0.00528891
GO:BP	regulation of ATP-dependent activity	GO:0043462	0.0054377
GO:BP	purine ribonucleoside diphosphate metabolic process	GO:0009179	0.00558744
GO:BP	purine nucleoside diphosphate metabolic process	GO:0009135	0.00558744
GO:BP	protein-DNA complex subunit organization	GO:0071824	0.00572963
GO:BP	innate immune response-activating signal transduction	GO:0002758	0.00582105
GO:BP	nucleoside monophosphate biosynthetic process	GO:0009124	0.00582105
GO:BP	regulation of ubiquitin protein ligase activity	GO:1904666	0.00589339
GO:BP	establishment of protein localization to chromosome	GO:0070199	0.00589339
GO:BP	NIK/NF-kappaB signaling	GO:0038061	0.00591705
GO:BP	nucleus organization	GO:0006997	0.00592431
GO:BP	cell differentiation	GO:0030154	0.00626559
GO:BP	mitotic spindle organization	GO:0007052	0.00648607
GO:BP	regulation of viral process	GO:0050792	0.00659699
GO:BP	glucose metabolic process	GO:0006006	0.00675558
GO:BP	protein tetramerization	GO:0051262	0.00707962
GO:BP	positive regulation of protein catabolic process	GO:0045732	0.00718389
GO:BP	actin filament polymerization	GO:0030041	0.00719191
GO:BP	intrinsic apoptotic signaling pathway in response to oxidative stress	GO:0008631	0.00770986
GO:BP	regulation of substrate adhesion-dependent cell spreading	GO:1900024	0.00799742
GO:BP	positive regulation of cellular biosynthetic process	GO:0031328	0.00808175
GO:BP	protein modification by small protein removal	GO:0070646	0.00809459
GO:BP	actin polymerization or depolymerization	GO:0008154	0.00839833
GO:BP	positive regulation of proteolysis	GO:0045862	0.0086826
GO:BP	regulation of cell cycle process	GO:0010564	0.00954208
GO:BP	regulation of DNA-templated transcription in response to stress	GO:0043620	0.00991783
GO:BP	regulation of cellular component size	GO:0032535	0.0100023
GO:BP	negative regulation of protein polymerization	GO:0032272	0.0101678
GO:BP	monosaccharide biosynthetic process	GO:0046364	0.0101678
GO:BP	positive regulation of apoptotic process	GO:0043065	0.010525
GO:BP	regulation of protein localization to membrane	GO:1905475	0.010825
GO:BP	phosphorus metabolic process	GO:0006793	0.0113553
GO:BP	positive regulation of establishment of protein localization to mitochondrion	GO:1903749	0.0119727
GO:BP	positive regulation of cell death	GO:0010942	0.0122159
GO:BP	oxaloacetate metabolic process	GO:0006107	0.0124928
GO:BP	positive regulation of protein insertion into mitochondrial membrane involved in apoptotic signaling pathway	GO:1900740	0.0124928
GO:BP	regulation of protein insertion into mitochondrial membrane involved in apoptotic signaling pathway	GO:1900739	0.0124928
GO:BP	positive regulation of nucleocytoplasmic transport	GO:0046824	0.0125327
GO:BP	positive regulation of telomerase activity	GO:0051973	0.0131746
GO:BP	regulation of transcription from RNA polymerase II promoter in response to stress	GO:0043618	0.0138894
GO:BP	regulation of oxidative stress-induced cell death	GO:1903201	0.0138894
GO:BP	actomyosin structure organization	GO:0031032	0.0139621
GO:BP	negative regulation of protein modification by small protein conjugation or removal	GO:1903321	0.0140756
GO:BP	proton transmembrane transport	GO:1902600	0.0142943
GO:BP	carboxylic acid biosynthetic process	GO:0046394	0.0145337
GO:BP	protein localization to plasma membrane	GO:0072659	0.0147245
GO:BP	carbohydrate derivative biosynthetic process	GO:1901137	0.0150293
GO:BP	animal organ development	GO:0048513	0.0152545
GO:BP	movement in host environment	GO:0052126	0.0153522
GO:BP	positive regulation of immune response	GO:0050778	0.015569
GO:BP	isocitrate metabolic process	GO:0006102	0.0157165
GO:BP	chaperone-mediated protein complex assembly	GO:0051131	0.0162223
GO:BP	organic acid biosynthetic process	GO:0016053	0.0170864
GO:BP	regulation of proteasomal ubiquitin-dependent protein catabolic process	GO:0032434	0.0171636
GO:BP	positive regulation of protein-containing complex assembly	GO:0031334	0.0172487
GO:BP	positive regulation of mitochondrion organization	GO:0010822	0.017475
GO:BP	response to external stimulus	GO:0009605	0.0175453
GO:BP	organophosphate biosynthetic process	GO:0090407	0.0176996
GO:BP	negative regulation of metabolic process	GO:0009892	0.0178897
GO:BP	NADP metabolic process	GO:0006739	0.0181087
GO:BP	defense response to other organism	GO:0098542	0.0187082
GO:BP	phosphate-containing compound metabolic process	GO:0006796	0.0194091
GO:BP	cellular response to stimulus	GO:0051716	0.020517
GO:BP	ribonucleoside triphosphate metabolic process	GO:0009199	0.0205256
GO:BP	alpha-amino acid biosynthetic process	GO:1901607	0.0205939
GO:BP	nucleoside monophosphate metabolic process	GO:0009123	0.0209562
GO:BP	regulation of ubiquitin-protein transferase activity	GO:0051438	0.0210254
GO:BP	positive regulation of programmed cell death	GO:0043068	0.0219261
GO:BP	response to temperature stimulus	GO:0009266	0.0225604
GO:BP	ribonucleoside triphosphate biosynthetic process	GO:0009201	0.0249243
GO:BP	hexose metabolic process	GO:0019318	0.0249312
GO:BP	negative regulation of protein ubiquitination	GO:0031397	0.0250453
GO:BP	response to interleukin-7	GO:0098760	0.0257403
GO:BP	cellular response to interleukin-7	GO:0098761	0.0257403
GO:BP	actin filament bundle organization	GO:0061572	0.0258154
GO:BP	regulation of telomerase activity	GO:0051972	0.0277847
GO:BP	regulation of response to biotic stimulus	GO:0002831	0.0281115
GO:BP	cellular response to heat	GO:0034605	0.0289488
GO:BP	negative regulation of macromolecule metabolic process	GO:0010605	0.030248
GO:BP	cellular response to oxygen levels	GO:0071453	0.031136
GO:BP	cell morphogenesis	GO:0000902	0.0321729
GO:BP	positive regulation of response to stimulus	GO:0048584	0.0323068
GO:BP	protein export from nucleus	GO:0006611	0.0325819
GO:BP	positive regulation of intrinsic apoptotic signaling pathway	GO:2001244	0.0325819
GO:BP	regulation of cell cycle	GO:0051726	0.0335052
GO:BP	cell death in response to oxidative stress	GO:0036473	0.0336928
GO:BP	positive regulation of proteasomal protein catabolic process	GO:1901800	0.0337373
GO:BP	positive regulation of mRNA metabolic process	GO:1903313	0.0337373
GO:BP	microtubule-based process	GO:0007017	0.0345159
GO:BP	protein insertion into membrane	GO:0051205	0.035273
GO:BP	AMP metabolic process	GO:0046033	0.036097
GO:BP	protein heterooligomerization	GO:0051291	0.036097
GO:BP	nucleoside triphosphate metabolic process	GO:0009141	0.0380404
GO:BP	endomembrane system organization	GO:0010256	0.0398609
GO:BP	response to endogenous stimulus	GO:0009719	0.0405221
GO:BP	muscle cell development	GO:0055001	0.0418282
GO:BP	protein polyubiquitination	GO:0000209	0.0425256
GO:BP	cellular carbohydrate catabolic process	GO:0044275	0.0437372
GO:BP	cell morphogenesis involved in differentiation	GO:0000904	0.0455538
GO:BP	positive regulation of transport	GO:0051050	0.0457109
GO:BP	Fc-epsilon receptor signaling pathway	GO:0038095	0.0457734
GO:BP	regulation of transferase activity	GO:0051338	0.0479603
GO:BP	positive regulation of apoptotic signaling pathway	GO:2001235	0.0497305
GO:CC	extracellular exosome	GO:0070062	3.62168e-208
GO:CC	extracellular vesicle	GO:1903561	1.18053e-206
GO:CC	extracellular membrane-bounded organelle	GO:0065010	1.51659e-206
GO:CC	extracellular organelle	GO:0043230	1.51659e-206
GO:CC	cytosol	GO:0005829	1.08484e-183
GO:CC	cytoplasm	GO:0005737	2.90344e-180
GO:CC	vesicle	GO:0031982	1.52739e-140
GO:CC	extracellular space	GO:0005615	2.68782e-127
GO:CC	extracellular region	GO:0005576	2.79881e-91
GO:CC	intracellular anatomical structure	GO:0005622	1.28553e-82
GO:CC	membrane-bounded organelle	GO:0043227	3.33381e-77
GO:CC	intracellular organelle lumen	GO:0070013	1.07569e-74
GO:CC	membrane-enclosed lumen	GO:0031974	1.1601e-74
GO:CC	organelle lumen	GO:0043233	1.1601e-74
GO:CC	focal adhesion	GO:0005925	3.03564e-73
GO:CC	cell-substrate junction	GO:0030055	7.18583e-73
GO:CC	cytosolic ribosome	GO:0022626	1.34325e-72
GO:CC	organelle	GO:0043226	2.17661e-69
GO:CC	protein-containing complex	GO:0032991	7.10845e-65
GO:CC	nucleoplasm	GO:0005654	1.58475e-60
GO:CC	intracellular organelle	GO:0043229	3.38518e-58
GO:CC	anchoring junction	GO:0070161	1.77832e-55
GO:CC	ribosomal subunit	GO:0044391	1.22717e-54
GO:CC	intracellular membrane-bounded organelle	GO:0043231	9.5067e-51
GO:CC	nuclear lumen	GO:0031981	1.13688e-43
GO:CC	cytosolic large ribosomal subunit	GO:0022625	2.19e-42
GO:CC	ficolin-1-rich granule lumen	GO:1904813	5.8076e-40
GO:CC	ficolin-1-rich granule	GO:0101002	3.14872e-37
GO:CC	cell junction	GO:0030054	1.13318e-36
GO:CC	supramolecular complex	GO:0099080	4.28438e-36
GO:CC	non-membrane-bounded organelle	GO:0043228	1.02738e-35
GO:CC	intracellular non-membrane-bounded organelle	GO:0043232	1.02738e-35
GO:CC	catalytic complex	GO:1902494	1.55706e-32
GO:CC	secretory granule	GO:0030141	1.86522e-32
GO:CC	spliceosomal complex	GO:0005681	2.5396e-32
GO:CC	vesicle lumen	GO:0031983	8.5593e-32
GO:CC	secretory granule lumen	GO:0034774	1.39695e-31
GO:CC	cytoplasmic vesicle lumen	GO:0060205	3.07484e-31
GO:CC	polysome	GO:0005844	3.09109e-31
GO:CC	cytosolic small ribosomal subunit	GO:0022627	4.81489e-30
GO:CC	secretory vesicle	GO:0099503	5.59206e-29
GO:CC	pigment granule	GO:0048770	1.05113e-28
GO:CC	melanosome	GO:0042470	1.05113e-28
GO:CC	cytoplasmic vesicle	GO:0031410	5.19512e-28
GO:CC	intracellular vesicle	GO:0097708	6.00322e-28
GO:CC	small ribosomal subunit	GO:0015935	6.39216e-27
GO:CC	proteasome complex	GO:0000502	2.69911e-26
GO:CC	large ribosomal subunit	GO:0015934	2.90943e-26
GO:CC	endomembrane system	GO:0012505	3.15973e-26
GO:CC	mitochondrion	GO:0005739	3.52432e-26
GO:CC	ribonucleoprotein granule	GO:0035770	6.50999e-26
GO:CC	endopeptidase complex	GO:1905369	1.22896e-25
GO:CC	nucleus	GO:0005634	4.9395e-25
GO:CC	catalytic step 2 spliceosome	GO:0071013	2.13656e-24
GO:CC	cytoplasmic ribonucleoprotein granule	GO:0036464	4.59124e-24
GO:CC	ribosome	GO:0005840	4.75196e-24
GO:CC	membrane	GO:0016020	6.64656e-24
GO:CC	peptidase complex	GO:1905368	1.84999e-22
GO:CC	polysomal ribosome	GO:0042788	5.47768e-22
GO:CC	cytoplasmic stress granule	GO:0010494	4.21108e-19
GO:CC	organelle envelope	GO:0031967	7.04021e-19
GO:CC	envelope	GO:0031975	7.04021e-19
GO:CC	mitochondrial matrix	GO:0005759	2.15193e-18
GO:CC	cytoskeleton	GO:0005856	3.9431e-18
GO:CC	proteasome accessory complex	GO:0022624	1.08586e-17
GO:CC	actin cytoskeleton	GO:0015629	2.7219e-17
GO:CC	perinuclear region of cytoplasm	GO:0048471	2.25189e-16
GO:CC	supramolecular fiber	GO:0099512	2.32054e-16
GO:CC	supramolecular polymer	GO:0099081	4.7048e-16
GO:CC	organelle membrane	GO:0031090	1.69078e-15
GO:CC	nuclear body	GO:0016604	3.27261e-15
GO:CC	ribonucleoprotein complex	GO:1990904	5.75429e-15
GO:CC	nuclear speck	GO:0016607	6.24473e-15
GO:CC	U2-type spliceosomal complex	GO:0005684	2.06748e-14
GO:CC	proteasome regulatory particle	GO:0005838	2.26554e-14
GO:CC	eukaryotic 48S preinitiation complex	GO:0033290	6.86196e-14
GO:CC	eukaryotic translation initiation factor 3 complex	GO:0005852	5.17122e-13
GO:CC	chaperone complex	GO:0101031	5.17151e-13
GO:CC	endoplasmic reticulum	GO:0005783	8.49477e-13
GO:CC	endoplasmic reticulum protein-containing complex	GO:0140534	2.65164e-12
GO:CC	polymeric cytoskeletal fiber	GO:0099513	3.72205e-12
GO:CC	translation preinitiation complex	GO:0070993	1.17021e-11
GO:CC	U2-type precatalytic spliceosome	GO:0071005	1.71104e-11
GO:CC	coated vesicle membrane	GO:0030662	1.75847e-11
GO:CC	cell cortex	GO:0005938	1.86469e-11
GO:CC	chromosomal region	GO:0098687	3.19124e-11
GO:CC	rough endoplasmic reticulum	GO:0005791	4.07152e-11
GO:CC	precatalytic spliceosome	GO:0071011	4.61867e-11
GO:CC	cell leading edge	GO:0031252	6.56295e-11
GO:CC	eukaryotic 43S preinitiation complex	GO:0016282	1.4651e-10
GO:CC	synapse	GO:0045202	1.23769e-09
GO:CC	cortical cytoskeleton	GO:0030863	1.37855e-09
GO:CC	primary lysosome	GO:0005766	1.49908e-09
GO:CC	azurophil granule	GO:0042582	1.49908e-09
GO:CC	nucleoid	GO:0009295	2.25883e-09
GO:CC	mitochondrial nucleoid	GO:0042645	2.25883e-09
GO:CC	coated vesicle	GO:0030135	3.46296e-09
GO:CC	nuclear envelope	GO:0005635	6.13184e-09
GO:CC	organelle inner membrane	GO:0019866	1.08625e-08
GO:CC	proteasome regulatory particle, base subcomplex	GO:0008540	1.89878e-08
GO:CC	chromosome, telomeric region	GO:0000781	2.6019e-08
GO:CC	intracellular protein-containing complex	GO:0140535	3.36846e-08
GO:CC	mitochondrial envelope	GO:0005740	7.62515e-08
GO:CC	nuclear outer membrane-endoplasmic reticulum membrane network	GO:0042175	8.33403e-08
GO:CC	membrane protein complex	GO:0098796	9.40953e-08
GO:CC	actin filament bundle	GO:0032432	1.05421e-07
GO:CC	lamellipodium	GO:0030027	1.11198e-07
GO:CC	microtubule cytoskeleton	GO:0015630	1.3055e-07
GO:CC	vacuole	GO:0005773	1.31743e-07
GO:CC	cortical actin cytoskeleton	GO:0030864	1.39243e-07
GO:CC	bounding membrane of organelle	GO:0098588	1.41188e-07
GO:CC	lytic vacuole	GO:0000323	1.80409e-07
GO:CC	lysosome	GO:0005764	1.80409e-07
GO:CC	contractile fiber	GO:0043292	1.84196e-07
GO:CC	mitochondrial inner membrane	GO:0005743	1.95485e-07
GO:CC	filopodium	GO:0030175	2.96811e-07
GO:CC	actin-based cell projection	GO:0098858	4.78041e-07
GO:CC	mitochondrial membrane	GO:0031966	5.43093e-07
GO:CC	myofibril	GO:0030016	5.47378e-07
GO:CC	nuclear periphery	GO:0034399	5.78577e-07
GO:CC	proteasome core complex	GO:0005839	8.85911e-07
GO:CC	endoplasmic reticulum subcompartment	GO:0098827	8.94125e-07
GO:CC	methylosome	GO:0034709	9.59065e-07
GO:CC	eukaryotic translation initiation factor 3 complex, eIF3m	GO:0071541	1.33004e-06
GO:CC	prespliceosome	GO:0071010	1.82518e-06
GO:CC	U2-type prespliceosome	GO:0071004	1.82518e-06
GO:CC	microtubule	GO:0005874	2.05505e-06
GO:CC	endoplasmic reticulum membrane	GO:0005789	2.46298e-06
GO:CC	stress fiber	GO:0001725	2.8416e-06
GO:CC	contractile actin filament bundle	GO:0097517	2.8416e-06
GO:CC	chaperonin-containing T-complex	GO:0005832	3.33475e-06
GO:CC	actomyosin	GO:0042641	3.78306e-06
GO:CC	endocytic vesicle	GO:0030139	4.42415e-06
GO:CC	cell-cell junction	GO:0005911	4.54255e-06
GO:CC	ruffle	GO:0001726	9.68146e-06
GO:CC	vesicle coat	GO:0030120	1.09113e-05
GO:CC	azurophil granule lumen	GO:0035578	1.12701e-05
GO:CC	organelle subcompartment	GO:0031984	1.16374e-05
GO:CC	mitochondrial protein-containing complex	GO:0098798	1.21914e-05
GO:CC	sarcomere	GO:0030017	1.37578e-05
GO:CC	rough endoplasmic reticulum membrane	GO:0030867	1.48485e-05
GO:CC	oxidoreductase complex	GO:1990204	1.57576e-05
GO:CC	CRD-mediated mRNA stability complex	GO:0070937	2.12826e-05
GO:CC	vesicle membrane	GO:0012506	2.78226e-05
GO:CC	cell body	GO:0044297	3.0633e-05
GO:CC	membrane coat	GO:0030117	3.16027e-05
GO:CC	coated membrane	GO:0048475	3.16027e-05
GO:CC	cytoplasmic vesicle membrane	GO:0030659	3.69974e-05
GO:CC	U2-type catalytic step 2 spliceosome	GO:0071007	3.7531e-05
GO:CC	brush border	GO:0005903	3.93942e-05
GO:CC	secretory granule membrane	GO:0030667	4.08324e-05
GO:CC	actin filament	GO:0005884	4.66152e-05
GO:CC	cell projection	GO:0042995	4.76733e-05
GO:CC	endoplasmic reticulum-Golgi intermediate compartment	GO:0005793	5.80007e-05
GO:CC	nuclear matrix	GO:0016363	8.10123e-05
GO:CC	midbody	GO:0030496	9.93106e-05
GO:CC	COPI-coated vesicle	GO:0030137	0.000104017
GO:CC	COPI-coated vesicle membrane	GO:0030663	0.00015004
GO:CC	SMN-Sm protein complex	GO:0034719	0.00015004
GO:CC	U12-type spliceosomal complex	GO:0005689	0.000159796
GO:CC	plasma membrane bounded cell projection	GO:0120025	0.000289411
GO:CC	cluster of actin-based cell projections	GO:0098862	0.000290713
GO:CC	endoplasmic reticulum chaperone complex	GO:0034663	0.000350665
GO:CC	vacuolar membrane	GO:0005774	0.000358313
GO:CC	tertiary granule	GO:0070820	0.000375789
GO:CC	inner mitochondrial membrane protein complex	GO:0098800	0.000385672
GO:CC	nuclear membrane	GO:0031965	0.000408082
GO:CC	exon-exon junction complex	GO:0035145	0.000462072
GO:CC	vacuolar lumen	GO:0005775	0.000520514
GO:CC	ER to Golgi transport vesicle membrane	GO:0012507	0.000542326
GO:CC	postsynapse	GO:0098794	0.000620805
GO:CC	phagocytic vesicle	GO:0045335	0.000674213
GO:CC	intercalated disc	GO:0014704	0.00069529
GO:CC	cell-cell contact zone	GO:0044291	0.000711708
GO:CC	transport vesicle	GO:0030133	0.00078472
GO:CC	COPII-coated ER to Golgi transport vesicle	GO:0030134	0.000885178
GO:CC	costamere	GO:0043034	0.00120995
GO:CC	Golgi-associated vesicle membrane	GO:0030660	0.00146185
GO:CC	respiratory chain complex	GO:0098803	0.00148025
GO:CC	recycling endosome membrane	GO:0055038	0.00148025
GO:CC	nuclear pore	GO:0005643	0.00154291
GO:CC	eukaryotic translation initiation factor 4F complex	GO:0016281	0.00163038
GO:CC	oligosaccharyltransferase complex	GO:0008250	0.00163038
GO:CC	lytic vacuole membrane	GO:0098852	0.0020254
GO:CC	lysosomal membrane	GO:0005765	0.0020254
GO:CC	organelle envelope lumen	GO:0031970	0.00205711
GO:CC	nucleolus	GO:0005730	0.00216187
GO:CC	microvillus	GO:0005902	0.00258517
GO:CC	lipid droplet	GO:0005811	0.00282932
GO:CC	I band	GO:0031674	0.00287897
GO:CC	podosome	GO:0002102	0.00304201
GO:CC	Golgi-associated vesicle	GO:0005798	0.00305258
GO:CC	CMG complex	GO:0071162	0.00358735
GO:CC	fascia adherens	GO:0005916	0.00358735
GO:CC	proteasome core complex, alpha-subunit complex	GO:0019773	0.00358735
GO:CC	endoplasmic reticulum exit site	GO:0070971	0.00423872
GO:CC	postsynaptic density	GO:0014069	0.00456904
GO:CC	blood microparticle	GO:0072562	0.00493834
GO:CC	postsynaptic specialization	GO:0099572	0.00520178
GO:CC	eukaryotic translation elongation factor 1 complex	GO:0005853	0.00543806
GO:CC	mitochondrial respirasome	GO:0005746	0.00577461
GO:CC	smooth endoplasmic reticulum	GO:0005790	0.0058198
GO:CC	Z disc	GO:0030018	0.00584071
GO:CC	mitochondrial intermembrane space	GO:0005758	0.00628702
GO:CC	box C/D RNP complex	GO:0031428	0.00642173
GO:CC	respirasome	GO:0070469	0.00694969
GO:CC	fibrillar center	GO:0001650	0.00709188
GO:CC	asymmetric synapse	GO:0032279	0.00710306
GO:CC	MCM complex	GO:0042555	0.00747138
GO:CC	Arp2/3 protein complex	GO:0005885	0.00747138
GO:CC	chromosome, centromeric region	GO:0000775	0.00915469
GO:CC	glutamatergic synapse	GO:0098978	0.00945007
GO:CC	tertiary granule lumen	GO:1904724	0.00946852
GO:CC	adherens junction	GO:0005912	0.0095678
GO:CC	neuron projection cytoplasm	GO:0120111	0.0100972
GO:CC	COP9 signalosome	GO:0008180	0.0105414
GO:CC	nuclear chromosome	GO:0000228	0.010578
GO:CC	cytochrome complex	GO:0070069	0.0110334
GO:CC	cytoplasmic side of membrane	GO:0098562	0.0113559
GO:CC	sno(s)RNA-containing ribonucleoprotein complex	GO:0005732	0.0120194
GO:CC	messenger ribonucleoprotein complex	GO:1990124	0.014147
GO:CC	catalytic step 1 spliceosome	GO:0071012	0.014147
GO:CC	U2-type catalytic step 1 spliceosome	GO:0071006	0.014147
GO:CC	proteasome core complex, beta-subunit complex	GO:0019774	0.014147
GO:CC	DNA replication preinitiation complex	GO:0031261	0.014147
GO:CC	paraspeckles	GO:0042382	0.014147
GO:CC	azurophil granule membrane	GO:0035577	0.0142067
GO:CC	vacuolar proton-transporting V-type ATPase, V1 domain	GO:0000221	0.0162349
GO:CC	tRNA-splicing ligase complex	GO:0072669	0.0162349
GO:CC	F-actin capping protein complex	GO:0008290	0.0162349
GO:CC	zona pellucida receptor complex	GO:0002199	0.0162349
GO:CC	proteasome regulatory particle, lid subcomplex	GO:0008541	0.0162349
GO:CC	neuron to neuron synapse	GO:0098984	0.0170496
GO:CC	telomerase holoenzyme complex	GO:0005697	0.0173792
GO:CC	membrane microdomain	GO:0098857	0.0192389
GO:CC	P-body	GO:0000932	0.0211006
GO:CC	protein-DNA complex	GO:0032993	0.022513
GO:CC	endoplasmic reticulum-Golgi intermediate compartment membrane	GO:0033116	0.0226742
GO:CC	condensed chromosome	GO:0000793	0.0240339
GO:CC	COPI vesicle coat	GO:0030126	0.0248755
GO:CC	neuronal cell body	GO:0043025	0.0250275
GO:CC	eukaryotic translation initiation factor 2 complex	GO:0005850	0.025829
GO:CC	endocytic vesicle membrane	GO:0030666	0.026958
GO:CC	clathrin-coated vesicle membrane	GO:0030665	0.0335017
GO:CC	membrane raft	GO:0045121	0.0383495
GO:CC	mitochondrial respiratory chain complex III	GO:0005750	0.0412195
GO:CC	respiratory chain complex III	GO:0045275	0.0412195
GO:CC	condensed chromosome, centromeric region	GO:0000779	0.0448177
GO:CC	specific granule	GO:0042581	0.0487974
KEGG	Ribosome	KEGG:03010	1.88984e-34
KEGG	Spliceosome	KEGG:03040	6.03277e-26
KEGG	Coronavirus disease - COVID-19	KEGG:05171	1.08984e-19
KEGG	Proteasome	KEGG:03050	1.32097e-17
KEGG	Carbon metabolism	KEGG:01200	2.31969e-16
KEGG	Protein processing in endoplasmic reticulum	KEGG:04141	6.69551e-15
KEGG	Amyotrophic lateral sclerosis	KEGG:05014	6.23756e-13
KEGG	Biosynthesis of amino acids	KEGG:01230	4.60288e-12
KEGG	Parkinson disease	KEGG:05012	1.02852e-11
KEGG	Nucleocytoplasmic transport	KEGG:03013	4.39285e-10
KEGG	Citrate cycle (TCA cycle)	KEGG:00020	9.94974e-10
KEGG	Glycolysis / Gluconeogenesis	KEGG:00010	1.4905e-09
KEGG	Prion disease	KEGG:05020	2.8788e-09
KEGG	Huntington disease	KEGG:05016	5.60536e-09
KEGG	Pyruvate metabolism	KEGG:00620	9.49253e-09
KEGG	Pathways of neurodegeneration - multiple diseases	KEGG:05022	1.00524e-06
KEGG	mRNA surveillance pathway	KEGG:03015	8.63128e-06
KEGG	Spinocerebellar ataxia	KEGG:05017	1.2316e-05
KEGG	Alzheimer disease	KEGG:05010	3.10722e-05
KEGG	Protein export	KEGG:03060	0.000148996
KEGG	Vibrio cholerae infection	KEGG:05110	0.00032466
KEGG	Fatty acid degradation	KEGG:00071	0.000712575
KEGG	Salmonella infection	KEGG:05132	0.0016252
KEGG	Pentose phosphate pathway	KEGG:00030	0.00459288
KEGG	Tight junction	KEGG:04530	0.00738474
KEGG	DNA replication	KEGG:03030	0.00778197
KEGG	2-Oxocarboxylic acid metabolism	KEGG:01210	0.0091003
KEGG	Phagosome	KEGG:04145	0.012177
KEGG	Pathogenic Escherichia coli infection	KEGG:05130	0.0176613
KEGG	Cysteine and methionine metabolism	KEGG:00270	0.0189939
KEGG	Glyoxylate and dicarboxylate metabolism	KEGG:00630	0.0244901
KEGG	RNA degradation	KEGG:03018	0.0303991
KEGG	Regulation of actin cytoskeleton	KEGG:04810	0.0349044
KEGG	Tryptophan metabolism	KEGG:00380	0.035238
KEGG	Central carbon metabolism in cancer	KEGG:05230	0.049936
REAC	Metabolism of RNA	REAC:R-HSA-8953854	1.57506e-91
REAC	GTP hydrolysis and joining of the 60S ribosomal subunit	REAC:R-HSA-72706	6.26095e-84
REAC	Eukaryotic Translation Initiation	REAC:R-HSA-72613	2.2989e-83
REAC	Cap-dependent Translation Initiation	REAC:R-HSA-72737	2.2989e-83
REAC	L13a-mediated translational silencing of Ceruloplasmin expression	REAC:R-HSA-156827	5.85414e-83
REAC	Regulation of expression of SLITs and ROBOs	REAC:R-HSA-9010553	1.19259e-76
REAC	Formation of a pool of free 40S subunits	REAC:R-HSA-72689	2.67747e-73
REAC	Translation	REAC:R-HSA-72766	5.08055e-72
REAC	SRP-dependent cotranslational protein targeting to membrane	REAC:R-HSA-1799339	1.42889e-71
REAC	Eukaryotic Translation Elongation	REAC:R-HSA-156842	1.90386e-67
REAC	Signaling by ROBO receptors	REAC:R-HSA-376176	6.94435e-67
REAC	Nonsense Mediated Decay (NMD) independent of the Exon Junction Complex (EJC)	REAC:R-HSA-975956	5.0212e-64
REAC	Eukaryotic Translation Termination	REAC:R-HSA-72764	7.19253e-64
REAC	Peptide chain elongation	REAC:R-HSA-156902	1.28368e-63
REAC	Nonsense Mediated Decay (NMD) enhanced by the Exon Junction Complex (EJC)	REAC:R-HSA-975957	8.59973e-62
REAC	Nonsense-Mediated Decay (NMD)	REAC:R-HSA-927802	8.59973e-62
REAC	Viral mRNA Translation	REAC:R-HSA-192823	4.35784e-60
REAC	Response of EIF2AK4 (GCN2) to amino acid deficiency	REAC:R-HSA-9633012	9.52203e-60
REAC	Selenocysteine synthesis	REAC:R-HSA-2408557	3.7241e-57
REAC	Influenza Infection	REAC:R-HSA-168255	1.32001e-56
REAC	Selenoamino acid metabolism	REAC:R-HSA-2408522	9.23647e-53
REAC	Cellular responses to stress	REAC:R-HSA-2262752	2.10351e-52
REAC	Cellular responses to stimuli	REAC:R-HSA-8953897	8.12064e-51
REAC	Metabolism of amino acids and derivatives	REAC:R-HSA-71291	3.5187e-49
REAC	Influenza Viral RNA Transcription and Replication	REAC:R-HSA-168273	2.65024e-48
REAC	Infectious disease	REAC:R-HSA-5663205	2.69266e-48
REAC	Translation initiation complex formation	REAC:R-HSA-72649	4.23529e-45
REAC	Ribosomal scanning and start codon recognition	REAC:R-HSA-72702	4.23529e-45
REAC	Activation of the mRNA upon binding of the cap-binding complex and eIFs, and subsequent binding to 43S	REAC:R-HSA-72662	3.82191e-44
REAC	Axon guidance	REAC:R-HSA-422475	6.87706e-44
REAC	Cellular response to starvation	REAC:R-HSA-9711097	2.53573e-43
REAC	Nervous system development	REAC:R-HSA-9675108	8.66501e-43
REAC	rRNA processing in the nucleus and cytosol	REAC:R-HSA-8868773	1.17187e-40
REAC	rRNA processing	REAC:R-HSA-72312	3.61504e-39
REAC	Metabolism of proteins	REAC:R-HSA-392499	6.03362e-39
REAC	Formation of the ternary complex, and subsequently, the 43S complex	REAC:R-HSA-72695	2.23843e-38
REAC	Major pathway of rRNA processing in the nucleolus and cytosol	REAC:R-HSA-6791226	2.04942e-37
REAC	mRNA Splicing - Major Pathway	REAC:R-HSA-72163	8.64063e-33
REAC	Processing of Capped Intron-Containing Pre-mRNA	REAC:R-HSA-72203	5.98802e-32
REAC	mRNA Splicing	REAC:R-HSA-72172	4.92203e-31
REAC	Host Interactions of HIV factors	REAC:R-HSA-162909	7.30136e-28
REAC	Disease	REAC:R-HSA-1643685	6.11866e-26
REAC	Regulation of mRNA stability by proteins that bind AU-rich elements	REAC:R-HSA-450531	7.55439e-25
REAC	AUF1 (hnRNP D0) binds and destabilizes mRNA	REAC:R-HSA-450408	5.6216e-23
REAC	Neutrophil degranulation	REAC:R-HSA-6798695	3.54764e-22
REAC	Negative regulation of NOTCH4 signaling	REAC:R-HSA-9604323	3.92336e-22
REAC	Metabolism	REAC:R-HSA-1430728	9.21348e-22
REAC	Orc1 removal from chromatin	REAC:R-HSA-68949	4.88748e-21
REAC	Vif-mediated degradation of APOBEC3G	REAC:R-HSA-180585	7.63148e-21
REAC	Apoptosis	REAC:R-HSA-109581	1.16593e-20
REAC	FBXL7 down-regulates AURKA during mitotic entry and in early mitosis	REAC:R-HSA-8854050	5.38988e-20
REAC	Programmed Cell Death	REAC:R-HSA-5357801	8.47945e-20
REAC	Regulation of HMOX1 expression and activity	REAC:R-HSA-9707587	9.57935e-20
REAC	Regulation of activated PAK-2p34 by proteasome mediated degradation	REAC:R-HSA-211733	1.26368e-19
REAC	NIK-->noncanonical NF-kB signaling	REAC:R-HSA-5676590	1.27448e-19
REAC	Regulation of Apoptosis	REAC:R-HSA-169911	1.36305e-19
REAC	The role of GTSE1 in G2/M progression after G2 checkpoint	REAC:R-HSA-8852276	1.38571e-19
REAC	ER-Phagosome pathway	REAC:R-HSA-1236974	1.56422e-19
REAC	Degradation of GLI2 by the proteasome	REAC:R-HSA-5610783	2.9983e-19
REAC	Dectin-1 mediated noncanonical NF-kB signaling	REAC:R-HSA-5607761	2.9983e-19
REAC	GLI3 is processed to GLI3R by the proteasome	REAC:R-HSA-5610785	2.9983e-19
REAC	ROS sensing by NFE2L2	REAC:R-HSA-8932339	3.33144e-19
REAC	Developmental Biology	REAC:R-HSA-1266738	7.47302e-19
REAC	SCF-beta-TrCP mediated degradation of Emi1	REAC:R-HSA-174113	8.66418e-19
REAC	Vpu mediated degradation of CD4	REAC:R-HSA-180534	8.90716e-19
REAC	Assembly of the pre-replicative complex	REAC:R-HSA-68867	9.63633e-19
REAC	HIV Infection	REAC:R-HSA-162906	3.89002e-18
REAC	Degradation of GLI1 by the proteasome	REAC:R-HSA-5610780	4.13104e-18
REAC	Degradation of DVL	REAC:R-HSA-4641258	4.86846e-18
REAC	Regulation of ornithine decarboxylase (ODC)	REAC:R-HSA-350562	5.75885e-18
REAC	p53-Independent G1/S DNA damage checkpoint	REAC:R-HSA-69613	1.4214e-17
REAC	Ubiquitin Mediated Degradation of Phosphorylated Cdc25A	REAC:R-HSA-69601	1.4214e-17
REAC	Ubiquitin-dependent degradation of Cyclin D	REAC:R-HSA-75815	1.4214e-17
REAC	Autodegradation of the E3 ubiquitin ligase COP1	REAC:R-HSA-349425	1.4214e-17
REAC	p53-Independent DNA Damage Response	REAC:R-HSA-69610	1.4214e-17
REAC	Degradation of beta-catenin by the destruction complex	REAC:R-HSA-195253	1.73485e-17
REAC	Mitotic Anaphase	REAC:R-HSA-68882	2.32991e-17
REAC	Hh mutants are degraded by ERAD	REAC:R-HSA-5362768	2.95826e-17
REAC	Mitotic Metaphase and Anaphase	REAC:R-HSA-2555396	3.10694e-17
REAC	Cross-presentation of soluble exogenous antigens (endosomes)	REAC:R-HSA-1236978	3.68206e-17
REAC	Cellular response to chemical stress	REAC:R-HSA-9711123	5.19804e-17
REAC	SCF(Skp2)-mediated degradation of p27/p21	REAC:R-HSA-187577	5.31263e-17
REAC	DNA Replication Pre-Initiation	REAC:R-HSA-69002	5.57828e-17
REAC	Regulation of RUNX3 expression and activity	REAC:R-HSA-8941858	7.87777e-17
REAC	Metabolism of polyamines	REAC:R-HSA-351202	1.44097e-16
REAC	Degradation of AXIN	REAC:R-HSA-4641257	1.77614e-16
REAC	Switching of origins to a post-replicative state	REAC:R-HSA-69052	1.81669e-16
REAC	Hh mutants abrogate ligand secretion	REAC:R-HSA-5387390	3.06687e-16
REAC	Oxygen-dependent proline hydroxylation of Hypoxia-inducible Factor Alpha	REAC:R-HSA-1234176	3.40034e-16
REAC	Gene and protein expression by JAK-STAT signaling after Interleukin-12 stimulation	REAC:R-HSA-8950505	4.70846e-16
REAC	Activation of NF-kappaB in B cells	REAC:R-HSA-1169091	6.62759e-16
REAC	Regulation of RAS by GAPs	REAC:R-HSA-5658442	6.62759e-16
REAC	Antigen processing-Cross presentation	REAC:R-HSA-1236975	7.38857e-16
REAC	Stabilization of p53	REAC:R-HSA-69541	8.35355e-16
REAC	Synthesis of DNA	REAC:R-HSA-69239	1.23329e-15
REAC	Defective CFTR causes cystic fibrosis	REAC:R-HSA-5678895	1.30046e-15
REAC	Hedgehog ligand biogenesis	REAC:R-HSA-5358346	1.83683e-15
REAC	Downstream signaling events of B Cell Receptor (BCR)	REAC:R-HSA-1168372	2.12677e-15
REAC	CDT1 association with the CDC6:ORC:origin complex	REAC:R-HSA-68827	3.57694e-15
REAC	Regulation of RUNX2 expression and activity	REAC:R-HSA-8939902	8.13471e-15
REAC	Autodegradation of Cdh1 by Cdh1:APC/C	REAC:R-HSA-174084	9.78868e-15
REAC	G1/S Transition	REAC:R-HSA-69206	1.12011e-14
REAC	G2/M Checkpoints	REAC:R-HSA-69481	1.14331e-14
REAC	G2/M Transition	REAC:R-HSA-69275	2.00171e-14
REAC	Cytoprotection by HMOX1	REAC:R-HSA-9707564	2.48475e-14
REAC	Cdc20:Phospho-APC/C mediated degradation of Cyclin A	REAC:R-HSA-174184	2.61058e-14
REAC	DNA Replication	REAC:R-HSA-69306	2.9589e-14
REAC	MAPK6/MAPK4 signaling	REAC:R-HSA-5687128	2.97124e-14
REAC	Regulation of APC/C activators between G1/S and early anaphase	REAC:R-HSA-176408	3.0023e-14
REAC	Mitotic G2-G2/M phases	REAC:R-HSA-453274	3.52969e-14
REAC	APC:Cdc20 mediated degradation of cell cycle proteins prior to satisfation of the cell cycle checkpoint	REAC:R-HSA-179419	4.58466e-14
REAC	Separation of Sister Chromatids	REAC:R-HSA-2467813	5.10467e-14
REAC	Cellular response to hypoxia	REAC:R-HSA-1234174	7.95109e-14
REAC	Asymmetric localization of PCP proteins	REAC:R-HSA-4608870	9.57646e-14
REAC	Hedgehog 'off' state	REAC:R-HSA-5610787	9.68059e-14
REAC	Innate Immune System	REAC:R-HSA-168249	1.11551e-13
REAC	APC/C:Cdc20 mediated degradation of Securin	REAC:R-HSA-174154	1.13709e-13
REAC	Interleukin-12 signaling	REAC:R-HSA-9020591	1.21461e-13
REAC	APC/C:Cdc20 mediated degradation of mitotic proteins	REAC:R-HSA-176409	1.3624e-13
REAC	Mitotic G1 phase and G1/S transition	REAC:R-HSA-453279	1.66276e-13
REAC	Regulation of PTEN stability and activity	REAC:R-HSA-8948751	2.02167e-13
REAC	Activation of APC/C and APC/C:Cdc20 mediated degradation of mitotic proteins	REAC:R-HSA-176814	2.30746e-13
REAC	Signaling by NOTCH4	REAC:R-HSA-9013694	2.31899e-13
REAC	p53-Dependent G1/S DNA damage checkpoint	REAC:R-HSA-69580	3.16437e-13
REAC	p53-Dependent G1 DNA Damage Response	REAC:R-HSA-69563	3.16437e-13
REAC	Cell Cycle Checkpoints	REAC:R-HSA-69620	4.52332e-13
REAC	PCP/CE pathway	REAC:R-HSA-4086400	8.36864e-13
REAC	Regulation of mitotic cell cycle	REAC:R-HSA-453276	9.25629e-13
REAC	APC/C-mediated degradation of cell cycle proteins	REAC:R-HSA-174143	9.25629e-13
REAC	Interleukin-1 signaling	REAC:R-HSA-9020702	9.76738e-13
REAC	G1/S DNA Damage Checkpoints	REAC:R-HSA-69615	9.85411e-13
REAC	Cell Cycle, Mitotic	REAC:R-HSA-69278	1.58654e-12
REAC	CDK-mediated phosphorylation and removal of Cdc6	REAC:R-HSA-69017	1.76979e-12
REAC	M Phase	REAC:R-HSA-68886	2.03726e-12
REAC	Cyclin E associated events during G1/S transition	REAC:R-HSA-69202	2.73987e-12
REAC	APC/C:Cdh1 mediated degradation of Cdc20 and other APC/C:Cdh1 targeted proteins in late mitosis/early G1	REAC:R-HSA-174178	2.9528e-12
REAC	Cyclin A:Cdk2-associated events at S phase entry	REAC:R-HSA-69656	6.88658e-12
REAC	CLEC7A (Dectin-1) signaling	REAC:R-HSA-5607764	7.02043e-12
REAC	Signaling by Rho GTPases	REAC:R-HSA-194315	7.61919e-12
REAC	Cell Cycle	REAC:R-HSA-1640170	9.68657e-12
REAC	Interleukin-12 family signaling	REAC:R-HSA-447115	1.05014e-11
REAC	Hedgehog 'on' state	REAC:R-HSA-5632684	1.07735e-11
REAC	S Phase	REAC:R-HSA-69242	1.23181e-11
REAC	ABC transporter disorders	REAC:R-HSA-5619084	1.28389e-11
REAC	Signaling by Rho GTPases, Miro GTPases and RHOBTB3	REAC:R-HSA-9716542	1.9438e-11
REAC	Downstream TCR signaling	REAC:R-HSA-202424	6.11779e-11
REAC	Signaling by Hedgehog	REAC:R-HSA-5358351	1.39759e-10
REAC	UCH proteinases	REAC:R-HSA-5689603	1.88302e-10
REAC	ABC-family proteins mediated transport	REAC:R-HSA-382556	3.86764e-10
REAC	TNFR2 non-canonical NF-kB pathway	REAC:R-HSA-5668541	7.02784e-10
REAC	TCR signaling	REAC:R-HSA-202403	9.04771e-10
REAC	Transcriptional regulation by RUNX2	REAC:R-HSA-8878166	2.26124e-09
REAC	COPI-mediated anterograde transport	REAC:R-HSA-6807878	7.09642e-09
REAC	RHOBTB GTPase Cycle	REAC:R-HSA-9706574	7.42298e-09
REAC	Immune System	REAC:R-HSA-168256	9.75761e-09
REAC	RHOBTB2 GTPase cycle	REAC:R-HSA-9013418	1.16049e-08
REAC	Transcriptional regulation by RUNX3	REAC:R-HSA-8878159	1.20678e-08
REAC	RNA Polymerase II Transcription Termination	REAC:R-HSA-73856	3.51236e-08
REAC	Interleukin-1 family signaling	REAC:R-HSA-446652	4.50761e-08
REAC	RHO GTPase Effectors	REAC:R-HSA-195258	5.97057e-08
REAC	Prefoldin mediated transfer of substrate to CCT/TriC	REAC:R-HSA-389957	6.93089e-08
REAC	C-type lectin receptors (CLRs)	REAC:R-HSA-5621481	8.202e-08
REAC	Beta-catenin independent WNT signaling	REAC:R-HSA-3858494	1.21955e-07
REAC	PTEN Regulation	REAC:R-HSA-6807070	1.35432e-07
REAC	Golgi-to-ER retrograde transport	REAC:R-HSA-8856688	1.49168e-07
REAC	ER to Golgi Anterograde Transport	REAC:R-HSA-199977	1.53853e-07
REAC	RUNX1 regulates transcription of genes involved in differentiation of HSCs	REAC:R-HSA-8939236	2.71148e-07
REAC	FCERI mediated NF-kB activation	REAC:R-HSA-2871837	3.13992e-07
REAC	Pyruvate metabolism and Citric Acid (TCA) cycle	REAC:R-HSA-71406	5.09222e-07
REAC	mRNA 3'-end processing	REAC:R-HSA-72187	1.21014e-06
REAC	Gluconeogenesis	REAC:R-HSA-70263	1.21687e-06
REAC	Membrane Trafficking	REAC:R-HSA-199991	1.51956e-06
REAC	HSP90 chaperone cycle for steroid hormone receptors (SHR) in the presence of ligand	REAC:R-HSA-3371497	1.83133e-06
REAC	Cooperation of Prefoldin and TriC/CCT in actin and tubulin folding	REAC:R-HSA-389958	2.26786e-06
REAC	Cytokine Signaling in Immune system	REAC:R-HSA-1280215	2.76655e-06
REAC	Cellular response to heat stress	REAC:R-HSA-3371556	3.22261e-06
REAC	The citric acid (TCA) cycle and respiratory electron transport	REAC:R-HSA-1428517	4.518e-06
REAC	Asparagine N-linked glycosylation	REAC:R-HSA-446203	5.73512e-06
REAC	Apoptotic execution phase	REAC:R-HSA-75153	5.75693e-06
REAC	Folding of actin by CCT/TriC	REAC:R-HSA-390450	7.14883e-06
REAC	Glucose metabolism	REAC:R-HSA-70326	7.93813e-06
REAC	Transport of Mature Transcript to Cytoplasm	REAC:R-HSA-72202	7.97939e-06
REAC	Signaling by Interleukins	REAC:R-HSA-449147	8.52601e-06
REAC	Signaling by the B Cell Receptor (BCR)	REAC:R-HSA-983705	9.3516e-06
REAC	Class I MHC mediated antigen processing & presentation	REAC:R-HSA-983169	9.79779e-06
REAC	Diseases of signal transduction by growth factor receptors and second messengers	REAC:R-HSA-5663202	1.39284e-05
REAC	Ub-specific processing proteases	REAC:R-HSA-5689880	1.54748e-05
REAC	Disorders of transmembrane transporters	REAC:R-HSA-5619115	1.98847e-05
REAC	MAPK family signaling cascades	REAC:R-HSA-5683057	2.06853e-05
REAC	MAPK1/MAPK3 signaling	REAC:R-HSA-5684996	2.34788e-05
REAC	Formation of tubulin folding intermediates by CCT/TriC	REAC:R-HSA-389960	2.63772e-05
REAC	RAF/MAP kinase cascade	REAC:R-HSA-5673001	2.92482e-05
REAC	mRNA Splicing - Minor Pathway	REAC:R-HSA-72165	3.46555e-05
REAC	RHOBTB1 GTPase cycle	REAC:R-HSA-9013422	3.73254e-05
REAC	Transport of Mature mRNA derived from an Intron-Containing Transcript	REAC:R-HSA-159236	4.9005e-05
REAC	Vesicle-mediated transport	REAC:R-HSA-5653656	5.38082e-05
REAC	Transport to the Golgi and subsequent modification	REAC:R-HSA-948021	6.54456e-05
REAC	Regulation of HSF1-mediated heat shock response	REAC:R-HSA-3371453	6.5812e-05
REAC	COPI-dependent Golgi-to-ER retrograde traffic	REAC:R-HSA-6811434	8.15385e-05
REAC	TCF dependent signaling in response to WNT	REAC:R-HSA-201681	8.16006e-05
REAC	Fc epsilon receptor (FCERI) signaling	REAC:R-HSA-2454202	9.45922e-05
REAC	HSF1 activation	REAC:R-HSA-3371511	0.000129466
REAC	Nuclear Envelope (NE) Reassembly	REAC:R-HSA-2995410	0.000163527
REAC	Post-translational protein modification	REAC:R-HSA-597592	0.00016868
REAC	Signaling by WNT	REAC:R-HSA-195721	0.00023276
REAC	RHO GTPase cycle	REAC:R-HSA-9012999	0.00027505
REAC	Recycling pathway of L1	REAC:R-HSA-437239	0.000350328
REAC	Signaling by NOTCH	REAC:R-HSA-157118	0.000578211
REAC	Selective autophagy	REAC:R-HSA-9663891	0.000597694
REAC	Intra-Golgi and retrograde Golgi-to-ER traffic	REAC:R-HSA-6811442	0.000761513
REAC	Translocation of SLC2A4 (GLUT4) to the plasma membrane	REAC:R-HSA-1445148	0.00118928
REAC	RHO GTPases Activate Formins	REAC:R-HSA-5663220	0.00136891
REAC	Neddylation	REAC:R-HSA-8951664	0.00137852
REAC	Cell-extracellular matrix interactions	REAC:R-HSA-446353	0.00162284
REAC	EPH-Ephrin signaling	REAC:R-HSA-2682334	0.00172393
REAC	Deubiquitination	REAC:R-HSA-5688426	0.00173003
REAC	SARS-CoV Infections	REAC:R-HSA-9679506	0.00186545
REAC	Pyruvate metabolism	REAC:R-HSA-70268	0.00194487
REAC	Citric acid cycle (TCA cycle)	REAC:R-HSA-71403	0.00199333
REAC	Nucleotide biosynthesis	REAC:R-HSA-8956320	0.00220146
REAC	Aggrephagy	REAC:R-HSA-9646399	0.00236886
REAC	Purine ribonucleoside monophosphate biosynthesis	REAC:R-HSA-73817	0.00257292
REAC	RHO GTPases activate IQGAPs	REAC:R-HSA-5626467	0.00462429
REAC	Glycolysis	REAC:R-HSA-70171	0.00510054
REAC	Antiviral mechanism by IFN-stimulated genes	REAC:R-HSA-1169410	0.0051094
REAC	Antigen processing: Ubiquitination & Proteasome degradation	REAC:R-HSA-983168	0.00549362
REAC	Apoptotic cleavage of cellular proteins	REAC:R-HSA-111465	0.0055515
REAC	Chk1/Chk2(Cds1) mediated inactivation of Cyclin B:Cdk1 complex	REAC:R-HSA-75035	0.0060787
REAC	COPI-independent Golgi-to-ER retrograde traffic	REAC:R-HSA-6811436	0.00833096
REAC	Metabolism of nucleotides	REAC:R-HSA-15869	0.00875482
REAC	Antigen Presentation: Folding, assembly and peptide loading of class I MHC	REAC:R-HSA-983170	0.00937895
REAC	ISG15 antiviral mechanism	REAC:R-HSA-1169408	0.0105124
REAC	RHO GTPases Activate WASPs and WAVEs	REAC:R-HSA-5663213	0.0145929
REAC	Global Genome Nucleotide Excision Repair (GG-NER)	REAC:R-HSA-5696399	0.0183657
REAC	Transcriptional regulation by RUNX1	REAC:R-HSA-8878171	0.0221663
REAC	Unfolded Protein Response (UPR)	REAC:R-HSA-381119	0.0226547
REAC	Activation of BAD and translocation to mitochondria	REAC:R-HSA-111447	0.0251055
REAC	RHOG GTPase cycle	REAC:R-HSA-9013408	0.0255185
REAC	Mitochondrial calcium ion transport	REAC:R-HSA-8949215	0.0260562
REAC	Defective Intrinsic Pathway for Apoptosis	REAC:R-HSA-9734009	0.0260562
REAC	DNA strand elongation	REAC:R-HSA-69190	0.0267839
REAC	Resolution of Sister Chromatid Cohesion	REAC:R-HSA-2500257	0.0273151
REAC	Uptake and function of diphtheria toxin	REAC:R-HSA-5336415	0.0378526
REAC	Scavenging by Class F Receptors	REAC:R-HSA-3000484	0.0378526
REAC	Formation of Incision Complex in GG-NER	REAC:R-HSA-5696395	0.0392096
REAC	Cytosolic tRNA aminoacylation	REAC:R-HSA-379716	0.040529
REAC	Integration of provirus	REAC:R-HSA-162592	0.0454576
REAC	Initiation of Nuclear Envelope (NE) Reformation	REAC:R-HSA-2995383	0.0456435
REAC	Adaptive Immune System	REAC:R-HSA-1280218	0.0478415
WP	Cytoplasmic ribosomal proteins	WP:WP477	2.05842e-56
WP	mRNA processing	WP:WP411	2.0188e-24
WP	Metabolic reprogramming in colon cancer	WP:WP4290	1.45056e-20
WP	Translation factors	WP:WP107	4.04509e-20
WP	VEGFA-VEGFR2 signaling pathway	WP:WP3888	3.21678e-19
WP	Proteasome degradation	WP:WP183	3.25537e-18
WP	nsp1 from SARS-CoV-2 inhibits translation initiation in the host cell	WP:WP5027	1.91436e-12
WP	Parkin-ubiquitin proteasomal system pathway	WP:WP2359	1.03175e-11
WP	Glycolysis and gluconeogenesis	WP:WP534	1.05493e-10
WP	TCA cycle and deficiency of pyruvate dehydrogenase complex (PDHc)	WP:WP2453	3.68487e-08
WP	Amino acid metabolism	WP:WP3925	6.49851e-08
WP	Aerobic glycolysis	WP:WP4629	3.49825e-06
WP	Pathogenic Escherichia coli infection	WP:WP2272	4.04139e-05
WP	Cori cycle	WP:WP1946	4.75663e-05
WP	TCA cycle (aka Krebs or citric acid cycle)	WP:WP78	0.000109853
WP	Ciliary landscape	WP:WP4352	0.000636246
WP	Alzheimer's disease	WP:WP5124	0.000845047
WP	Purine metabolism and related disorders	WP:WP4224	0.00158579
WP	Clear cell renal cell carcinoma pathways	WP:WP4018	0.00434874
WP	Fatty acid beta-oxidation	WP:WP143	0.00866592
WP	Glycolysis in senescence	WP:WP5049	0.0102305
WP	7q11.23 copy number variation syndrome	WP:WP4932	0.0182191
WP	Fluoroacetic acid toxicity	WP:WP4966	0.0202031
WP	Urea cycle and associated pathways	WP:WP4595	0.0290136
WP	NAD metabolism in oncogene-induced senescence and mitochondrial dysfunction-associated senescence	WP:WP5046	0.0290136
WP	Retinoblastoma gene in cancer	WP:WP2446	0.046472
TF	Factor: ZF5; motif: GGSGCGCGS; match class: 1	TF:M10438_1	3.89538e-65
TF	Factor: E2F-3:HES-7; motif: NNNSGCGCSNNNNNCRCGYGNN; match class: 1	TF:M08526_1	3.79868e-64
TF	Factor: E2F4; motif: YCCCGCCNCNNSSNNSNN; match class: 1	TF:M12599_1	1.02314e-63
TF	Factor: E2F-4; motif: SNGGGCGGGAANN; match class: 1	TF:M09894_1	1.63478e-56
TF	Factor: ZF5; motif: GSGCGCGR; match class: 1	TF:M00716_1	1.86882e-56
TF	Factor: ZF5; motif: GGSGCGCGS	TF:M10438	3.29661e-50
TF	Factor: E2F; motif: GGCGSG	TF:M00803	1.49326e-49
TF	Factor: E2F-4; motif: SNGGGCGGGAANN	TF:M09894	4.59837e-49
TF	Factor: E2F-1; motif: NGGGCGGGARV	TF:M07206	4.63894e-48
TF	Factor: E2F-2; motif: GCGCGCGCNCS; match class: 1	TF:M11529_1	2.73196e-47
TF	Factor: ZF5; motif: GSGCGCGR	TF:M00716	7.04974e-47
TF	Factor: p300; motif: ACNTCCG; match class: 1	TF:M04826_1	2.8934e-46
TF	Factor: E2F-1:HES-7; motif: GGCRCGTGSYNNWNGGCGCSM; match class: 1	TF:M08525_1	2.99189e-45
TF	Factor: E2F-2; motif: NWTTTGGCGCCAWWNN	TF:M11530	5.79493e-44
TF	Factor: ZF5; motif: NRNGNGCGCGCWN	TF:M00333	2.28804e-43
TF	Factor: E2F4; motif: YCCCGCCNCNNSSNNSNN	TF:M12599	2.02844e-42
TF	Factor: IRX-1; motif: NACRYNNNNNNNNRYGNN; match class: 1	TF:M11018_1	1.28264e-41
TF	Factor: ER81; motif: RCCGGAARYN	TF:M02065	1.29396e-41
TF	Factor: E2F-3:HES-7; motif: NNNSGCGCSNNNNNCRCGYGNN	TF:M08526	3.7297e-41
TF	Factor: E2F-2; motif: GCGCGCGCGYW	TF:M11531	4.97553e-41
TF	Factor: E2F1; motif: GSGCGGGAAN	TF:M12597	1.13138e-40
TF	Factor: E2F-1; motif: NGGGCGGGARV; match class: 1	TF:M07206_1	4.0739e-40
TF	Factor: ER81; motif: RCCGGAARYN; match class: 1	TF:M02065_1	5.41081e-40
TF	Factor: E2F-4; motif: NTTTCSCGCC	TF:M07380	1.78716e-39
TF	Factor: Elk-1; motif: NNNNCCGGAARTNN	TF:M00025	2.35134e-38
TF	Factor: E2F-1:Elk-1; motif: SGCGCSNNAMCGGAAGT	TF:M08205	4.31479e-38
TF	Factor: YY2; motif: NCCGCCATNTY	TF:M03925	4.46154e-38
TF	Factor: E2F-2; motif: NWTTTGGCGCCAWWNN; match class: 1	TF:M11530_1	4.66697e-38
TF	Factor: E2F-2; motif: GCGCGCGCNCS	TF:M11529	1.30725e-37
TF	Factor: TCF-1; motif: ACATCGRGRCGCTGW; match class: 1	TF:M11603_1	1.40336e-37
TF	Factor: E2F-1; motif: NNNNGGCGGGAARN	TF:M09892	1.72019e-37
TF	Factor: Erg; motif: NACCGGAARTN	TF:M11396	3.08383e-37
TF	Factor: E2F-2; motif: GCGCGCGCGYW; match class: 1	TF:M11531_1	3.5649e-37
TF	Factor: ETS1; motif: ACCGGAARYN	TF:M03977	1.01132e-36
TF	Factor: Egr-1; motif: GCGCATGCG	TF:M04869	2.23838e-36
TF	Factor: E2F; motif: GGCGSG; match class: 1	TF:M00803_1	2.96516e-36
TF	Factor: Fli-1; motif: NACCGGAARTN	TF:M11400	5.67063e-36
TF	Factor: E2F-1; motif: NNNSSCGCSAANN	TF:M07250	6.32109e-36
TF	Factor: FLI-1; motif: NAYTTCCGGT	TF:M08913	1.57585e-35
TF	Factor: ZF5; motif: NRNGNGCGCGCWN; match class: 1	TF:M00333_1	2.65146e-35
TF	Factor: Elk-1; motif: NNCCGGAAGTN	TF:M11435	2.69899e-35
TF	Factor: ELK-1; motif: ACCGGAAGTN	TF:M02059	3.79262e-35
TF	Factor: ETV7; motif: NCCGGAANNN	TF:M02071	4.28732e-35
TF	Factor: E2F-1:HES-7; motif: GGCRCGTGSYNNWNGGCGCSM	TF:M08525	6.20386e-35
TF	Factor: TCF-1; motif: ACATCGRGRCGCTGW; match class: 1	TF:M11601_1	1.54006e-34
TF	Factor: E2F-4; motif: NNTTCCCGCCNN	TF:M04823	2.15296e-34
TF	Factor: Egr-1; motif: GCGCATGCG; match class: 1	TF:M04869_1	2.21939e-34
TF	Factor: Elk-1; motif: NNNNCCGGAARTNN; match class: 1	TF:M00025_1	3.46347e-34
TF	Factor: Erg; motif: NACCGGAARYN	TF:M11392	4.09473e-34
TF	Factor: PEA3; motif: NACCGGAAGTN	TF:M11430	4.22365e-34
TF	Factor: pax-6; motif: NYACGCNYSANYGMNCN; match class: 1	TF:M11882_1	5.23718e-34
TF	Factor: E2F-4; motif: GCGGGAAANA	TF:M02090	5.76893e-34
TF	Factor: Erg; motif: NACCGGAARTN; match class: 1	TF:M11396_1	5.94767e-34
TF	Factor: E2F-3:TBR2; motif: ANGTGYKANGGCGCSTTNNCRNNT; match class: 1	TF:M08207_1	7.1672e-34
TF	Factor: E2F-4; motif: NTTTCSCGCC; match class: 1	TF:M07380_1	3.45335e-33
TF	Factor: SAP-1; motif: NNCCGGAAGTGN	TF:M09905	1.1052e-32
TF	Factor: ELF1; motif: NNNASCCGGAAGTGGNNNN	TF:M12600	1.13207e-32
TF	Factor: TEL1; motif: CNCGGAANNN	TF:M02070	1.25864e-32
TF	Factor: Kaiso; motif: TCTCGCGAG; match class: 1	TF:M04691_1	1.91242e-32
TF	Factor: E2F-1:DP-1; motif: TTTCSCGC	TF:M00736	3.7556e-32
TF	Factor: GABP-alpha; motif: CTTCCK	TF:M01660	7.72007e-32
TF	Factor: EHF; motif: CSCGGAARTN	TF:M02052	9.95198e-32
TF	Factor: CHD2; motif: TCTCGCGAG; match class: 1	TF:M04710_1	1.13586e-31
TF	Factor: YY2; motif: NNATGGCGGCN	TF:M12554	1.14054e-31
TF	Factor: c-Ets-2; motif: NCCGGAAGTG	TF:M08759	1.15218e-31
TF	Factor: Elf-1; motif: ACTTCCGGG	TF:M04714	1.36571e-31
TF	Factor: TCF-1; motif: ACATCGRGRCGCTGW	TF:M11601	1.73971e-31
TF	Factor: PEA3; motif: NACCGGAAGTN	TF:M11427	3.95399e-31
TF	Factor: Elk-1; motif: NRSCGGAAGNN	TF:M11434	4.82399e-31
TF	Factor: pax-6; motif: NYACGCNYSANYGMNCN	TF:M11882	7.66935e-31
TF	Factor: PEA3; motif: RCCGGAAGYN	TF:M02066	9.37158e-31
TF	Factor: IRX-1; motif: NACRYNNNNNNNNRYGNN	TF:M11018	1.78673e-30
TF	Factor: FLI1; motif: ACCGGAARTN	TF:M03988	2.84917e-30
TF	Factor: YY1; motif: NNCGCCATTNN; match class: 1	TF:M03924_1	3.36981e-30
TF	Factor: CHD2; motif: TCTCGCGAG	TF:M04710	3.83515e-30
TF	Factor: TCF-1; motif: ACATCGRGRCGCTGW	TF:M11603	4.39189e-30
TF	Factor: E2F-4:DP-1; motif: TTTSGCGC	TF:M00738	5.07816e-30
TF	Factor: ETS1; motif: ACCGGAARYN; match class: 1	TF:M03977_1	5.62311e-30
TF	Factor: FLI-1; motif: NAYTTCCGGT; match class: 1	TF:M08913_1	6.34758e-30
TF	Factor: YY1; motif: CAANATGGCGGC	TF:M10436	6.57381e-30
TF	Factor: Elk-1; motif: RCCGGAAGTGN	TF:M09904	7.94965e-30
TF	Factor: Sp1; motif: NGGGGCGGGGN	TF:M07395	9.89996e-30
TF	Factor: E2F-1:Elk-1; motif: SGCGCSNNAMCGGAAGT; match class: 1	TF:M08205_1	1.20022e-29
TF	Factor: ERG; motif: ACCGGAARTN	TF:M03975	2.09751e-29
TF	Factor: E2F-1; motif: WWTGGCGCCAAA	TF:M04515	2.83734e-29
TF	Factor: Elf-1; motif: NAMCCGGAAGTN	TF:M11447	2.89975e-29
TF	Factor: Erg; motif: ACCGGAAGTN	TF:M02062	3.06164e-29
TF	Factor: Fli-1; motif: NACCGGAARTN; match class: 1	TF:M11400_1	3.78808e-29
TF	Factor: Erm; motif: NNSCGGAWGYN	TF:M11424	4.42491e-29
TF	Factor: E2F-1; motif: WWTGGCGCCAAA; match class: 1	TF:M04515_1	8.58974e-29
TF	Factor: Rb:E2F-1:DP-1; motif: TTTSGCGC	TF:M00740	9.96563e-29
TF	Factor: ETF; motif: GVGGMGG	TF:M00695	9.96563e-29
TF	Factor: YY1; motif: NNCGCCATTNN	TF:M03924	1.1843e-28
TF	Factor: ERG; motif: ACCGGAARTN; match class: 1	TF:M03975_1	1.39961e-28
TF	Factor: sp4; motif: NNGNARGRGGCGGRGCNNRR	TF:M10072	1.43155e-28
TF	Factor: E2F1; motif: GSGCGGGAAN; match class: 1	TF:M12597_1	1.54393e-28
TF	Factor: E2F-1:DP-1; motif: TTTCSCGC; match class: 1	TF:M00736_1	1.85553e-28
TF	Factor: E2F-3:TBR2; motif: ANGTGYKANGGCGCSTTNNCRNNT	TF:M08207	2.31005e-28
TF	Factor: BEN; motif: CAGCGRNV; match class: 1	TF:M01240_1	4.1797e-28
TF	Factor: ERG; motif: ACCGGAART	TF:M01752	4.71661e-28
TF	Factor: Fli-1; motif: NACCGGAARTN	TF:M11404	5.13074e-28
TF	Factor: Sp1; motif: NGGGGGCGGGGYN	TF:M00196	5.34987e-28
TF	Factor: E2F-3; motif: GGCGGGN	TF:M02089	9.2691e-28
TF	Factor: Elk-1; motif: NNCCGGAAGTN; match class: 1	TF:M11435_1	1.09877e-27
TF	Factor: ETV4; motif: ACCGGAAGTN	TF:M03982	1.63792e-27
TF	Factor: c-Ets-1; motif: NNNRCCGGAWRYNNNN	TF:M01078	3.06583e-27
TF	Factor: E2F-1; motif: NTTTCGCGCS	TF:M00940	3.54945e-27
TF	Factor: PEA3; motif: NACCGGAAGTN; match class: 1	TF:M11430_1	7.0795e-27
TF	Factor: E2F-4; motif: NGGCGGGAARN	TF:M07084	7.6802e-27
TF	Factor: E2F-1; motif: NKTSSCGC	TF:M00428	8.41922e-27
TF	Factor: BEN; motif: CAGCGRNV	TF:M01240	1.45545e-26
TF	Factor: E2F-1; motif: NNNNGGCGGGAARN; match class: 1	TF:M09892_1	1.47493e-26
TF	Factor: PEA3; motif: NACCGGAAGTN	TF:M11428	1.65673e-26
TF	Factor: PEA3; motif: NACCGGAAGTN	TF:M11425	2.38625e-26
TF	Factor: EHF; motif: CSCGGAARTN; match class: 1	TF:M02052_1	4.66275e-26
TF	Factor: ERG; motif: ACCGGAART; match class: 1	TF:M01752_1	5.62602e-26
TF	Factor: nerf; motif: NNNCCGGAAGTGN	TF:M09901	6.82916e-26
TF	Factor: ETV7; motif: NCCGGAANNN; match class: 1	TF:M02071_1	8.76469e-26
TF	Factor: E2F; motif: TTTCGCGC	TF:M00425	8.85196e-26
TF	Factor: Erg; motif: NACCGGAARYN; match class: 1	TF:M11392_1	1.45924e-25
TF	Factor: ER71:Pax-5; motif: ACCGGAACYACGCWTSANTG; match class: 1	TF:M08266_1	1.68663e-25
TF	Factor: E2F-1; motif: TTTGGCGCCAAA	TF:M04516	2.12398e-25
TF	Factor: YY1; motif: CAANATGGCGGC; match class: 1	TF:M10436_1	2.17277e-25
TF	Factor: Churchill; motif: CGGGNN	TF:M00986	2.74608e-25
TF	Factor: E2F-1:TBR2; motif: NGGTGNNANGGCGCNNTNNCRNNN	TF:M08523	2.74712e-25
TF	Factor: E2F-4; motif: NNTTCCCGCCNN; match class: 1	TF:M04823_1	2.80135e-25
TF	Factor: Elk-1:Pax-5; motif: ACCGGAACYACGCWTSANYG; match class: 1	TF:M08225_1	3.06806e-25
TF	Factor: PEA3; motif: NACCGGAAGTN; match class: 1	TF:M11427_1	3.13081e-25
TF	Factor: c-ets-1; motif: ACCGGAWGTN	TF:M02063	3.26432e-25
TF	Factor: ELF4; motif: NCCACTTCCGGNNNN	TF:M12601	7.18628e-25
TF	Factor: Elf-1; motif: NANCCGGAAGTN	TF:M11451	9.0774e-25
TF	Factor: nerf; motif: NRRNSCGGAAGNRNNNN	TF:M09606	1.38363e-24
TF	Factor: Sp1; motif: GGGGCGGGGC	TF:M00931	1.41224e-24
TF	Factor: GABPalpha; motif: RCCGGAWRYN	TF:M02074	1.55539e-24
TF	Factor: c-ets-2; motif: ACCGGAWRTN; match class: 1	TF:M02064_1	3.97874e-24
TF	Factor: E2F-4; motif: TTTTGGCGCCAWWN	TF:M11535	4.03233e-24
TF	Factor: Hey1; motif: NGCRCGYGYN	TF:M11058	4.48315e-24
TF	Factor: GABP-alpha; motif: NNNRCCGGAAGTGN	TF:M09935	5.07878e-24
TF	Factor: ER71; motif: ACCGGAARYN	TF:M02067	6.03487e-24
TF	Factor: Erm; motif: ACCGGAAGTN	TF:M02069	6.69918e-24
TF	Factor: ESE-1; motif: NSMGGAARTN	TF:M01214	7.40378e-24
TF	Factor: ESE-1; motif: NSMGGAARTN	TF:M02055	7.40378e-24
TF	Factor: ELK-1; motif: ACCGGAAGTN; match class: 1	TF:M02059_1	7.8872e-24
TF	Factor: ELF4; motif: NCCGGAARTN	TF:M02056	1.35401e-23
TF	Factor: Elf-1; motif: NANGCGGAAGTR	TF:M11452	2.46461e-23
TF	Factor: Egr-1; motif: NGCGTGCGY	TF:M04950	2.6017e-23
TF	Factor: E2F; motif: TTTSGCGS	TF:M00426	3.08977e-23
TF	Factor: Fli-1; motif: NACCGGAARTN; match class: 1	TF:M11404_1	5.05784e-23
TF	Factor: Hey1; motif: NGCRCGYGYN; match class: 1	TF:M11058_1	5.1462e-23
TF	Factor: TEL1; motif: CNCGGAANNN; match class: 1	TF:M02070_1	5.82849e-23
TF	Factor: FLI1; motif: ACCGGAARTN; match class: 1	TF:M03988_1	6.17106e-23
TF	Factor: Kaiso; motif: TCTCGCGAG	TF:M04691	8.06454e-23
TF	Factor: Sp1; motif: NNGGGGCGGGGNN	TF:M00932	8.24795e-23
TF	Factor: E2F-1; motif: TTGGCGCGRAANNGNM	TF:M00938	8.60924e-23
TF	Factor: MAZ; motif: GGGMGGGGSSGGGGGGGGGGGG	TF:M09636	9.16983e-23
TF	Factor: YY1; motif: NAANATGGCGNNN	TF:M08982	1.00735e-22
TF	Factor: GCMa:PEA3; motif: ATRCGGGCGGAAGTR; match class: 1	TF:M08313_1	1.06572e-22
TF	Factor: Hey2; motif: NNCACGYGNN	TF:M11052	1.54454e-22
TF	Factor: Sp1; motif: CCCCGCCCCN	TF:M00933	1.66506e-22
TF	Factor: HES-7; motif: GNCACGYGNN	TF:M11066	1.90926e-22
TF	Factor: meis1:Elf-1; motif: NTGCCGGAAGTN	TF:M08377	2.57586e-22
TF	Factor: Elf-1; motif: AWCCCGGAAGTN	TF:M07415	3.01957e-22
TF	Factor: ELF1; motif: NCCGGAARTN	TF:M02053	3.99705e-22
TF	Factor: Elf-1; motif: NANGCGGAAGTN	TF:M11448	4.96154e-22
TF	Factor: c-ets-2; motif: ACCGGAWRTN	TF:M02064	4.98298e-22
TF	Factor: ER71:Pax-5; motif: ACCGGAACYACGCWTSANTG	TF:M08266	5.50226e-22
TF	Factor: c-ets-1; motif: ACCGGAWGTN; match class: 1	TF:M02063_1	6.29407e-22
TF	Factor: E2F-1:TBR2; motif: NGGTGNNANGGCGCNNTNNCRNNN; match class: 1	TF:M08523_1	7.21169e-22
TF	Factor: Erg; motif: ACCGGAAGTN; match class: 1	TF:M02062_1	1.07622e-21
TF	Factor: GKLF; motif: NNCCMCRCCCN	TF:M12173	1.13904e-21
TF	Factor: YY1; motif: GCCGCCATTTTG	TF:M02044	1.44663e-21
TF	Factor: E2F; motif: TTTSGCGS	TF:M00427	1.46507e-21
TF	Factor: Hey2; motif: NNCACGYGNN; match class: 1	TF:M11052_1	1.81382e-21
TF	Factor: ER81; motif: NNCCGGAWGYN	TF:M11419	1.96473e-21
TF	Factor: E2F-7; motif: GRGGCGGGAANNN	TF:M09896	2.16672e-21
TF	Factor: ETF; motif: CCCCGCCCCYN; match class: 1	TF:M07039_1	2.19637e-21
TF	Factor: GABP-alpha; motif: CTTCCK; match class: 1	TF:M01660_1	2.41412e-21
TF	Factor: GABPA; motif: ACCGGAAGTN	TF:M03990	2.44662e-21
TF	Factor: E2F; motif: TTTSGCGS; match class: 1	TF:M00426_1	3.21282e-21
TF	Factor: SP1; motif: GGCCCCGCCCCCN	TF:M12666	3.63486e-21
TF	Factor: E2F1; motif: NNNNNGCGSSAAAN	TF:M08874	4.20361e-21
TF	Factor: c-Ets-1; motif: NNNRCCGGAWRYNNNN; match class: 1	TF:M01078_1	4.20662e-21
TF	Factor: PEA3; motif: RCCGGAAGYN; match class: 1	TF:M02066_1	6.46532e-21
TF	Factor: E2F-1; motif: NTTTTGGCGCCAWWWN	TF:M11533	1.07984e-20
TF	Factor: ETV5; motif: NCCGGAWGYN	TF:M03983	1.08447e-20
TF	Factor: ETF; motif: CCCCGCCCCYN	TF:M07039	1.17078e-20
TF	Factor: p300; motif: ACNTCCG	TF:M04826	1.29663e-20
TF	Factor: meis1:Elf-1; motif: NTGCCGGAAGTN; match class: 1	TF:M08377_1	1.61701e-20
TF	Factor: GABP-ALPHA; motif: RCCGGAARTNN	TF:M08917	2.23178e-20
TF	Factor: ELK1; motif: ACCGGAAGTN	TF:M03970	2.52576e-20
TF	Factor: SAP-1; motif: NNCCGGAAGTGN; match class: 1	TF:M09905_1	2.77725e-20
TF	Factor: GABP-alpha; motif: NRCCGGAAGTN	TF:M11415	3.74923e-20
TF	Factor: Fli-1; motif: ACCGGAAGYN	TF:M02073	4.15372e-20
TF	Factor: SP2; motif: GGGCGGGAC	TF:M01783	4.63091e-20
TF	Factor: E2F-1; motif: NNNSSCGCSAANN; match class: 1	TF:M07250_1	4.63139e-20
TF	Factor: E2F-1:DP-2; motif: TTTSSCGC	TF:M00737	4.81759e-20
TF	Factor: NRF-1; motif: SYGCGCMTGCGCRNNGSN	TF:M09641	5.62612e-20
TF	Factor: Elf-1; motif: NAANCMGGAAGTGN	TF:M09605	7.51994e-20
TF	Factor: GABP-alpha; motif: CACTTCCGG	TF:M04698	7.99096e-20
TF	Factor: Elk-1:Pax-5; motif: ACCGGAACYACGCWTSANYG	TF:M08225	1.02029e-19
TF	Factor: E2F; motif: NNTTTCGCGCN	TF:M08875	1.12664e-19
TF	Factor: E2F-4; motif: GCGGGAAANA; match class: 1	TF:M02090_1	1.20377e-19
TF	Factor: Elk-1; motif: NRCCGGAAGTN	TF:M11433	1.9778e-19
TF	Factor: pax-6; motif: NYACGCNTSRNYGCNYN	TF:M11883	2.00687e-19
TF	Factor: E2F; motif: TTTCGCGC; match class: 1	TF:M00425_1	2.45461e-19
TF	Factor: AP-2gamma:Elk-1; motif: NGCCKNRGGSGRCGGAAGTG	TF:M08441	3.10976e-19
TF	Factor: ERM; motif: NNCACTTCCGGNN	TF:M12603	4.10136e-19
TF	Factor: E2F; motif: TTTSGCGC	TF:M00050	4.10136e-19
TF	Factor: Elk-1; motif: NACMGGAAGTN	TF:M11432	6.68891e-19
TF	Factor: SP2; motif: GNNGGGGGCGGGGSN	TF:M03807	7.80356e-19
TF	Factor: Pax-5; motif: RRMSWGANWYCTNRAGCGKRACSRYNSM	TF:M00144	9.13805e-19
TF	Factor: E2F-1; motif: TTTGGCGCCAAA; match class: 1	TF:M04516_1	1.04763e-18
TF	Factor: E2F-6; motif: NGGGCGGGARRNN	TF:M09895	1.15901e-18
TF	Factor: ETV5; motif: NNACTTCCGNN	TF:M12557	1.28049e-18
TF	Factor: AP-2gamma:Elk-1; motif: NGCCKNRGGSGRCGGAAGTG; match class: 1	TF:M08441_1	1.48461e-18
TF	Factor: E2F-1; motif: NTTTTGGCGCCAWWWN; match class: 1	TF:M11533_1	1.50388e-18
TF	Factor: SAP-1; motif: NRCCGGAWGYN	TF:M11437	1.92729e-18
TF	Factor: E2F-4; motif: NGGCGGGAARN; match class: 1	TF:M07084_1	1.97351e-18
TF	Factor: YY1; motif: NAANATGGCGNNN; match class: 1	TF:M08982_1	2.02565e-18
TF	Factor: ELF1; motif: NNNASCCGGAAGTGGNNNN; match class: 1	TF:M12600_1	2.13572e-18
TF	Factor: E2F3; motif: NNRGMKGGAR	TF:M12598	2.23707e-18
TF	Factor: ER81; motif: NACCGGAAGTN	TF:M11420	2.36463e-18
TF	Factor: Elf-1; motif: NANGCGGAAGTN; match class: 1	TF:M11448_1	2.67194e-18
TF	Factor: IRX2a; motif: ACRYGNNNNACRYGT	TF:M11022	3.39403e-18
TF	Factor: Sp1; motif: NGGGGGCGGGGCCNGGGGGGGG	TF:M10071	4.51852e-18
TF	Factor: ER71; motif: ACCGGAARYN; match class: 1	TF:M02067_1	5.58289e-18
TF	Factor: c-Ets-2; motif: NCCGGAAGTG; match class: 1	TF:M08759_1	5.74247e-18
TF	Factor: Elk-1; motif: NRSCGGAAGNN; match class: 1	TF:M11434_1	6.08426e-18
TF	Factor: NRF-1; motif: YGCGCMTGCGC	TF:M02102	7.61959e-18
TF	Factor: ESE-1; motif: NWTRCGGAWGCN	TF:M11382	7.88388e-18
TF	Factor: REX-1; motif: GGCMGCCATTTT	TF:M10119	9.81259e-18
TF	Factor: etv3; motif: ACCGGAAGYN	TF:M02068	1.34293e-17
TF	Factor: E2F; motif: TTTSGCGS; match class: 1	TF:M00427_1	1.42465e-17
TF	Factor: Rb:E2F-1:DP-1; motif: TTTSGCGC; match class: 1	TF:M00740_1	2.26354e-17
TF	Factor: Elk-1; motif: RCCGGAAGTGN; match class: 1	TF:M09904_1	3.57962e-17
TF	Factor: HES-7; motif: GNCACGYGNN; match class: 1	TF:M11066_1	4.41054e-17
TF	Factor: SAP-1; motif: ACCGGAAGTNN	TF:M09607	4.85853e-17
TF	Factor: E2F3; motif: NNRGMKGGAR; match class: 1	TF:M12598_1	5.83124e-17
TF	Factor: PEA3; motif: NACCGGAAGTN; match class: 1	TF:M11425_1	6.00151e-17
TF	Factor: sp4; motif: NNNGCYCCGCCCCCY	TF:M10530	7.60047e-17
TF	Factor: Elk-1:Pax-9; motif: ACCGGAACYACGCWYSANTG	TF:M08226	7.75723e-17
TF	Factor: GABP-alpha; motif: NACCGGAAGTN	TF:M11414	8.53151e-17
TF	Factor: E2F-1; motif: TTTSGCGS	TF:M00431	9.37356e-17
TF	Factor: GABPalpha_GABPbeta; motif: CTTCCKGY	TF:M03791	1.0474e-16
TF	Factor: E2F-1; motif: TTTSGCGCGMNR	TF:M00516	1.18411e-16
TF	Factor: Elf-1; motif: NANSCGGAAGTR	TF:M11450	1.21672e-16
TF	Factor: YY1; motif: NGCCGCCATYTTGN	TF:M12275	1.52572e-16
TF	Factor: E2F-4:DP-2; motif: TTTCSCGC	TF:M00739	1.56719e-16
TF	Factor: pax-6; motif: NYACGCNTSRNYGCNYN; match class: 1	TF:M11883_1	1.75214e-16
TF	Factor: E2F-1; motif: NTTTCGCGCS; match class: 1	TF:M00940_1	1.80021e-16
TF	Factor: E2F-4:DP-1; motif: TTTSGCGC; match class: 1	TF:M00738_1	1.85482e-16
TF	Factor: Elf-1; motif: NAMCCGGAAGTN; match class: 1	TF:M11447_1	2.0133e-16
TF	Factor: ESE-1; motif: NSMGGAARTN; match class: 1	TF:M02055_1	2.02355e-16
TF	Factor: ESE-1; motif: NSMGGAARTN; match class: 1	TF:M01214_1	2.02355e-16
TF	Factor: Net; motif: NRCCGGAAGTN	TF:M11439	2.5858e-16
TF	Factor: Erm; motif: NNSCGGAWGYN; match class: 1	TF:M11424_1	2.67037e-16
TF	Factor: DP-1; motif: NRNNGGCGGGAANN	TF:M10098	3.20297e-16
TF	Factor: YY2; motif: NNCCGCCATTW	TF:M08020	3.36148e-16
TF	Factor: E2F-3:FOXI1; motif: NGACACCGCGCCCAC	TF:M08208	3.85966e-16
TF	Factor: GABP; motif: CACTTCCGGNNN	TF:M01258	4.34078e-16
TF	Factor: ELF1; motif: NCCGGAARTN; match class: 1	TF:M02053_1	4.79445e-16
TF	Factor: ETV3; motif: ACCGGAAGTN	TF:M03981	6.78206e-16
TF	Factor: E2F6; motif: NNNGGCGGGAANN	TF:M12516	7.44717e-16
TF	Factor: Erm; motif: NRCMGGAAGTN	TF:M11422	8.8896e-16
TF	Factor: SREBP-1; motif: RTCRCGTGAY; match class: 1	TF:M11081_1	9.09323e-16
TF	Factor: PEA3; motif: NACCGGAAGTN; match class: 1	TF:M11428_1	9.11081e-16
TF	Factor: GCMa:PEA3; motif: ATRCGGGCGGAAGTR	TF:M08313	1.0507e-15
TF	Factor: E2F-4; motif: TTTTGGCGCCAWWN; match class: 1	TF:M11535_1	1.68374e-15
TF	Factor: ER81; motif: NNCCGGAWGYN; match class: 1	TF:M11419_1	1.78566e-15
TF	Factor: YY1; motif: GGCSGCCATTTTGN	TF:M12273	1.8867e-15
TF	Factor: BTEB4; motif: NCCACGCCCM	TF:M12186	1.92599e-15
TF	Factor: Erm; motif: ACCGGAAGTN; match class: 1	TF:M02069_1	2.70534e-15
TF	Factor: ELF3; motif: WACCCGGAAGTAN	TF:M03967	2.88703e-15
TF	Factor: Pet-1; motif: ACCGGAWRTN	TF:M02072	2.90383e-15
TF	Factor: Fli-1; motif: NACCGGATATCCGGTN	TF:M11401	3.13589e-15
TF	Factor: E2F-3; motif: GGCGGGN; match class: 1	TF:M02089_1	3.24888e-15
TF	Factor: Elk-1; motif: RACCGGAAGTR	TF:M01165	3.74115e-15
TF	Factor: SP1; motif: NRGKGGGCGGGGCN	TF:M09765	3.94485e-15
TF	Factor: ELF1; motif: AACCCGGAAGTR	TF:M03966	4.13331e-15
TF	Factor: Sp2; motif: NYSGCCCCGCCCCCY	TF:M03567	4.43095e-15
TF	Factor: ELF2; motif: CCCGGAARYN	TF:M02054	4.43901e-15
TF	Factor: SREBP-1; motif: RTCRCGTGAY	TF:M11081	5.14878e-15
TF	Factor: E2F-3; motif: NNGGCGGGAAA	TF:M09893	5.5987e-15
TF	Factor: ER81; motif: NACCGGAAGTN	TF:M11421	5.78054e-15
TF	Factor: ER81; motif: NNCCGGAAGYG	TF:M09913	6.06601e-15
TF	Factor: Elf-1; motif: NNANCCGGAAGTGS	TF:M09900	6.95745e-15
TF	Factor: Pax-5; motif: RRMSWGANWYCTNRAGCGKRACSRYNSM; match class: 1	TF:M00144_1	7.91585e-15
TF	Factor: YY1; motif: GCCGCCATTTTG; match class: 1	TF:M02044_1	1.06262e-14
TF	Factor: SP1; motif: NCCCCKCCCCC	TF:M07226	1.06591e-14
TF	Factor: MAZ; motif: GGGMGGGGSSGGGGGGGGGGGG; match class: 1	TF:M09636_1	1.11395e-14
TF	Factor: XBP-1; motif: WNNGMCACGTC	TF:M01770	1.12547e-14
TF	Factor: Pet-1; motif: GCNGGAAGYG	TF:M09918	1.2667e-14
TF	Factor: Elf-1; motif: NANCCGGAAGTN	TF:M11449	1.3749e-14
TF	Factor: Churchill; motif: CGGGNN; match class: 1	TF:M00986_1	1.4583e-14
TF	Factor: pax-2; motif: NCGTCACGCNYSRNYGCNYN	TF:M11877	1.49819e-14
TF	Factor: TEF-3:ER81; motif: ACCGGAAATRCC	TF:M08423	1.61492e-14
TF	Factor: ETV4; motif: ACCGGAAGTN; match class: 1	TF:M03982_1	1.65924e-14
TF	Factor: Fli-1; motif: NACCGGATATCCGGTN; match class: 1	TF:M11401_1	1.68438e-14
TF	Factor: Kaiso; motif: GNTCTCGCGAGRNNNNGGN	TF:M09632	1.68795e-14
TF	Factor: XBP-1; motif: WNNGMCACGTC; match class: 1	TF:M01770_1	1.70078e-14
TF	Factor: ATF-3; motif: GGCGCSSNSNGRTSACGTSA; match class: 1	TF:M04744_1	1.76851e-14
TF	Factor: SP1; motif: RCCMCRCCCMC	TF:M03920	1.83494e-14
TF	Factor: Elf-1; motif: ACTTCCGGG; match class: 1	TF:M04714_1	1.90001e-14
TF	Factor: KLF3; motif: NNNNNNGGGCGGGGCNNGN	TF:M09970	2.06592e-14
TF	Factor: sp4; motif: NNGNARGRGGCGGRGCNNRR; match class: 1	TF:M10072_1	2.06649e-14
TF	Factor: ZFX; motif: SNAGGCCNCR	TF:M10121	2.20396e-14
TF	Factor: ESE-1; motif: NWTRCGGAWGCN; match class: 1	TF:M11382_1	2.60727e-14
TF	Factor: Elk-1; motif: AACCGGAAGTR	TF:M01163	2.60934e-14
TF	Factor: PAX5; motif: RNGCGTGACCNN	TF:M09817	2.82972e-14
TF	Factor: YY1; motif: CAARATGGCGGC	TF:M10104	3.01337e-14
TF	Factor: BTEB1; motif: GGGGGCGGGGCNGSGGGNGS	TF:M09723	3.49807e-14
TF	Factor: Fli-1; motif: ACCGGAAGYN; match class: 1	TF:M02073_1	3.97007e-14
TF	Factor: YY1; motif: GCCGCCATNTTGNNNNNGGNCN; match class: 1	TF:M04696_1	4.15653e-14
TF	Factor: c-Myc:Max; motif: GCCAYGYGSN	TF:M00322	4.36367e-14
TF	Factor: Elk-1; motif: NRCCGGAAGTN; match class: 1	TF:M11433_1	4.3713e-14
TF	Factor: Elk-1; motif: RACCGGAAGTR; match class: 1	TF:M01165_1	5.5889e-14
TF	Factor: Erg; motif: NNACCGGAARTSN; match class: 1	TF:M09608_1	5.62706e-14
TF	Factor: ZXDL; motif: GSGSCNNGGGMRGCNCCGGGS	TF:M12722	6.30837e-14
TF	Factor: ELF4; motif: NCCGGAARTN; match class: 1	TF:M02056_1	7.19934e-14
TF	Factor: Elk-1:TBR2; motif: TNRCACCGGAAGN	TF:M08213	7.27279e-14
TF	Factor: Erg; motif: NNACCGGAARTSN	TF:M09608	7.93072e-14
TF	Factor: ELK1; motif: NACTTCCGSCGGAAGYN	TF:M03971	8.16283e-14
TF	Factor: BEN; motif: CWGCGAYA	TF:M01241	8.77639e-14
TF	Factor: Erg; motif: NACCGGATATCCGGTN	TF:M11393	9.24254e-14
TF	Factor: E2F-7; motif: GRGGCGGGAANNN; match class: 1	TF:M09896_1	9.54095e-14
TF	Factor: ATF-3; motif: GGCGCSSNSNGRTSACGTSA	TF:M04744	1.20278e-13
TF	Factor: LHX4; motif: NNCRTTAN; match class: 1	TF:M11005_1	1.22098e-13
TF	Factor: ER71; motif: NACCGGAARTN	TF:M11413	1.27559e-13
TF	Factor: pax-6; motif: NYACGCNTSANYGCNYN; match class: 1	TF:M11881_1	1.49357e-13
TF	Factor: RUNX2; motif: NRACCGCAAACCGCAN; match class: 1	TF:M04106_1	1.50088e-13
TF	Factor: ER71:SREBP-2; motif: NTSACGTGACGGAARY	TF:M08457	1.5334e-13
TF	Factor: YY2; motif: NCCGCCATNTY; match class: 1	TF:M03925_1	1.53729e-13
TF	Factor: Sp1; motif: NGGGGCGGGGN; match class: 1	TF:M07395_1	1.85611e-13
TF	Factor: GABPA; motif: ACCGGAAGTN; match class: 1	TF:M03990_1	1.88764e-13
TF	Factor: A-Myb:Elf-1; motif: NMCCGGAACCGTTA; match class: 1	TF:M08390_1	1.8889e-13
TF	Factor: NRF-1; motif: CNSTGCGCATGCGCNNS	TF:M10018	2.23776e-13
TF	Factor: TIEG1; motif: NCCCNSNCCCCGCCCCC	TF:M12351	2.38115e-13
TF	Factor: Sp2; motif: GGGGCGGGG	TF:M10435	2.41413e-13
TF	Factor: YY1; motif: NYNKCCATNTT	TF:M01035	2.74428e-13
TF	Factor: NRF-1; motif: GCGCMTGCGCN	TF:M07052	3.19038e-13
TF	Factor: E2F-1; motif: NTTSGCGG	TF:M00430	3.52386e-13
TF	Factor: HES-1; motif: GNCACGTGNC	TF:M08767	3.94426e-13
TF	Factor: YY1; motif: NNNNAARATGGNNNN	TF:M07370	5.06546e-13
TF	Factor: YY1; motif: GCCGCCATNTTGNNNNNGGNCN	TF:M04696	5.64911e-13
TF	Factor: Elf-1; motif: NANCCGGAAGTN; match class: 1	TF:M11451_1	8.00936e-13
TF	Factor: pax-6; motif: NYACGCNTSANYGCNYN	TF:M11881	8.1909e-13
TF	Factor: Elk-1:HOXA1; motif: ACCGGAAGTAATTA	TF:M08451	8.83338e-13
TF	Factor: BTEB3; motif: CCNNSCCNSCCCCKCCCCC	TF:M09826	9.43565e-13
TF	Factor: ERF; motif: ACCGGAARYN	TF:M02061	9.74733e-13
TF	Factor: ZNF597; motif: NGCCGCCATTTTGN	TF:M12310	1.18443e-12
TF	Factor: GCMa:Erg; motif: ATGCGGGCGGAARKG	TF:M08487	1.19413e-12
TF	Factor: ERG; motif: ACCGGAWATCCGGT; match class: 1	TF:M03976_1	1.25263e-12
TF	Factor: Pax-3; motif: NNNNNNCGTCACGSTYNNNNN	TF:M00327	1.32739e-12
TF	Factor: HES-1; motif: GGCRCGTGNC	TF:M11061	1.36053e-12
TF	Factor: YY1; motif: CAARATGGCNGC	TF:M07234	1.39063e-12
TF	Factor: TAFII250; motif: RARRWGGCGGMGGNGR	TF:M10086	1.53072e-12
TF	Factor: ETF; motif: GVGGMGG; match class: 1	TF:M00695_1	1.88463e-12
TF	Factor: HES-1; motif: GNCACGTGNC; match class: 1	TF:M08767_1	1.98476e-12
TF	Factor: GKLF; motif: WGGGYGKGGC	TF:M09971	2.03545e-12
TF	Factor: Elk-1:Pax-9; motif: ACCGGAACYACGCWYSANTG; match class: 1	TF:M08226_1	2.52228e-12
TF	Factor: Elk-1:HOXB13; motif: ACCGGAAGTNGTAAAN	TF:M08222	2.93869e-12
TF	Factor: pax-6; motif: NYACGCWTSANYGMNCN	TF:M11880	3.28772e-12
TF	Factor: BTEB2; motif: RGGGNGKGGN	TF:M07277	3.92397e-12
TF	Factor: Net; motif: NACCGGAAGTN	TF:M11442	4.25838e-12
TF	Factor: Erg; motif: NACCGGATATCCGGTN; match class: 1	TF:M11397_1	5.46326e-12
TF	Factor: ER71:E2A; motif: CASSTGNACCGGAWRYN; match class: 1	TF:M08568_1	5.49238e-12
TF	Factor: Sp1; motif: GGGGCGGGGT	TF:M00008	5.53173e-12
TF	Factor: Erg; motif: NACCGGATATCCGGTN; match class: 1	TF:M11393_1	5.89507e-12
TF	Factor: Pax-3; motif: NNNNNNCGTCACGSTYNNNNN; match class: 1	TF:M00327_1	6.72626e-12
TF	Factor: pax-6; motif: NYACGCWTSANYGMNCN; match class: 1	TF:M11880_1	7.72782e-12
TF	Factor: Erg; motif: NACCGGATATCCGGTN	TF:M11397	7.98328e-12
TF	Factor: KLF15; motif: RCCMCRCCCMCN	TF:M12160	8.12989e-12
TF	Factor: AP2; motif: GCCYGSGGSN	TF:M08867	8.44056e-12
TF	Factor: nerf; motif: NRRNSCGGAAGNRNNNN; match class: 1	TF:M09606_1	8.89823e-12
TF	Factor: Elk-1; motif: NACMGGAAGTN; match class: 1	TF:M11432_1	9.89803e-12
TF	Factor: A-Myb:Elf-1; motif: NMCCGGAACCGTTA	TF:M08390	9.91215e-12
TF	Factor: Egr-1; motif: NGCGTGCGY; match class: 1	TF:M04950_1	1.08972e-11
TF	Factor: ER71:SREBP-2; motif: NTSACGTGACGGAARY; match class: 1	TF:M08457_1	1.09146e-11
TF	Factor: Elk-1:Pax-1; motif: ACCGGAACTACGCWTSANTG	TF:M08224	1.17227e-11
TF	Factor: NRF-1; motif: CNCTGCGCATGCGC	TF:M04694	1.32479e-11
TF	Factor: GKLF; motif: GCCMCRCCCNNN	TF:M01588	1.33401e-11
TF	Factor: BSX; motif: NNCGTTAN	TF:M10591	1.42393e-11
TF	Factor: ETV7; motif: NNSCGGAAGTR	TF:M08760	1.49474e-11
TF	Factor: E2F; motif: NNTTTCGCGCN; match class: 1	TF:M08875_1	1.53742e-11
TF	Factor: E2F; motif: TTTSGCGSG	TF:M00939	1.89555e-11
TF	Factor: Sp1; motif: NNGGGGCGGGGNN; match class: 1	TF:M00932_1	2.01492e-11
TF	Factor: E2F-1; motif: NKTSSCGC; match class: 1	TF:M00428_1	2.51161e-11
TF	Factor: E2F-1:DP-2; motif: TTTSSCGC; match class: 1	TF:M00737_1	2.65247e-11
TF	Factor: Fli-1; motif: NACCGGAWWTCCGGTY	TF:M11399	2.68286e-11
TF	Factor: Kaiso; motif: SARNYCTCGCGAGAN	TF:M09966	3.02115e-11
TF	Factor: ESE-1; motif: SATKGCGGATGCN; match class: 1	TF:M11381_1	3.22454e-11
TF	Factor: ELK1; motif: NACTTCCGSCGGAAGYN; match class: 1	TF:M03971_1	3.36155e-11
TF	Factor: BSX; motif: NNCGTTAN; match class: 1	TF:M10591_1	3.44878e-11
TF	Factor: Elf-1; motif: AWCCCGGAAGTN; match class: 1	TF:M07415_1	3.50424e-11
TF	Factor: Sp1; motif: NWRGCCMCGCCCMCN	TF:M12151	3.95239e-11
TF	Factor: Zfx; motif: SNSCAGGCCKCGSCSS	TF:M01593	4.38012e-11
TF	Factor: GABPalpha; motif: RCCGGAWRYN; match class: 1	TF:M02074_1	4.73609e-11
TF	Factor: nerf; motif: NNNCCGGAAGTGN; match class: 1	TF:M09901_1	5.2801e-11
TF	Factor: ELF3; motif: WACCCGGAAGTAN; match class: 1	TF:M03967_1	6.09722e-11
TF	Factor: Elk-1:T-bet; motif: TCACACCGGAAGNN	TF:M08231	7.34604e-11
TF	Factor: GABP; motif: VCCGGAAGNGCR	TF:M00341	7.68264e-11
TF	Factor: Cdx-2; motif: NRTCGTAANNNN; match class: 1	TF:M10849_1	8.0546e-11
TF	Factor: GABP-alpha; motif: AACCGGAAR; match class: 1	TF:M04748_1	8.65625e-11
TF	Factor: CREB,; motif: NTGACGTNA	TF:M00981	9.10244e-11
TF	Factor: E2F-1; motif: TTTSGCGS; match class: 1	TF:M00431_1	9.43552e-11
TF	Factor: c-Ets-1(p54); motif: NCMGGAWGYN; match class: 1	TF:M00032_1	1.11539e-10
TF	Factor: E2F; motif: TTTSGCGSG	TF:M00918	1.13184e-10
TF	Factor: YY1; motif: GCCATNTTN	TF:M00793	1.16036e-10
TF	Factor: Sp1; motif: NWRGCCACGCCCMCN	TF:M12152	1.24058e-10
TF	Factor: ZNF501; motif: NNNCSACGCGAACAC	TF:M12085	1.31496e-10
TF	Factor: Elk-1:TBR2; motif: TNRCACCGGAAGN; match class: 1	TF:M08213_1	1.3618e-10
TF	Factor: LHX4; motif: NNCRTTAN	TF:M11005	1.6083e-10
TF	Factor: CP2; motif: NRRRCCGGCYNRARCCGGNN	TF:M12590	1.70153e-10
TF	Factor: ETS1; motif: GCCGGAWGTACTTCCGGN	TF:M03978	1.81262e-10
TF	Factor: c-Ets-2; motif: NACCGGAAGYRCTTCCGGTN; match class: 1	TF:M11417_1	1.8764e-10
TF	Factor: Fli-1; motif: NACCGGAWWTCCGGTY; match class: 1	TF:M11399_1	1.95338e-10
TF	Factor: ER81; motif: NNNGRCMGGAAGYRNNNNNNNS	TF:M09611	2.07599e-10
TF	Factor: Kaiso; motif: GCMGGGRGCRGS	TF:M03876	2.45505e-10
TF	Factor: Kaiso; motif: GNTCTCGCGAGRNNNNGGN; match class: 1	TF:M09632_1	2.76284e-10
TF	Factor: Sp1; motif: GGGGCGGGGC; match class: 1	TF:M00931_1	2.9939e-10
TF	Factor: Elf-1; motif: NANGCGGAAGTR; match class: 1	TF:M11452_1	3.14381e-10
TF	Factor: Sohlh2; motif: NNCACGTGNN; match class: 1	TF:M11075_1	3.24018e-10
TF	Factor: c-Ets-2; motif: NACCGGAAGYRCTTCCGGTN	TF:M11417	3.86319e-10
TF	Factor: c-Myc:Max; motif: GCCAYGYGSN; match class: 1	TF:M00322_1	3.87464e-10
TF	Factor: Sp2; motif: WGGGCGG	TF:M05332	4.01871e-10
TF	Factor: Sp6; motif: WGGGCGG	TF:M05361	4.01871e-10
TF	Factor: CPBP; motif: NGGGCGG	TF:M05444	4.01871e-10
TF	Factor: USF; motif: GYCACGTGNC	TF:M00187	4.07024e-10
TF	Factor: RUNX2; motif: NRACCGCAAACCGCAN	TF:M04106	4.21803e-10
TF	Factor: ELF4; motif: NCCACTTCCGGNNNN; match class: 1	TF:M12601_1	4.65578e-10
TF	Factor: HES-1; motif: GSCACGMGMC	TF:M02011	4.71865e-10
TF	Factor: BTEB2; motif: NCCACRCCCN	TF:M12165	4.98522e-10
TF	Factor: TIEG1; motif: NCCCNSNCCCCGCCCCC; match class: 1	TF:M12351_1	5.17003e-10
TF	Factor: ELF1; motif: AACCCGGAAGTR; match class: 1	TF:M03966_1	5.72896e-10
TF	Factor: Elk-1:HOXA1; motif: ACCGGAAGTAATTA; match class: 1	TF:M08451_1	5.9275e-10
TF	Factor: ERG; motif: ACCGGAWATCCGGT	TF:M03976	6.34583e-10
TF	Factor: CREB,; motif: NTGACGTNA; match class: 1	TF:M00981_1	6.37695e-10
TF	Factor: Pet-1; motif: GCNGGAAGYG; match class: 1	TF:M09918_1	7.57116e-10
TF	Factor: Sp3; motif: GGGGCGGGGSNN	TF:M07615	8.24432e-10
TF	Factor: MOVO-B; motif: GNGGGGG	TF:M01104	8.81729e-10
TF	Factor: SAP-1a; motif: NACCGGAAGTV	TF:M01167	9.47205e-10
TF	Factor: E2F-3:Prrxl1; motif: SGCGCTAATTNN; match class: 1	TF:M08206_1	9.77266e-10
TF	Factor: CREB1; motif: RTGACGYGTCAN	TF:M11221	1.03581e-09
TF	Factor: Egr-3; motif: NTGCGTGGGCGK	TF:M00245	1.04397e-09
TF	Factor: GABP-alpha; motif: AACCGGAAR	TF:M04748	1.05591e-09
TF	Factor: CREM; motif: TGACGTCASYN	TF:M01820	1.08216e-09
TF	Factor: E2F; motif: TTTSGCGC; match class: 1	TF:M00050_1	1.08871e-09
TF	Factor: IRX2a; motif: ACRYGNNNNACRYGT; match class: 1	TF:M11022_1	1.1737e-09
TF	Factor: SP1; motif: GGCCCCGCCCCCN; match class: 1	TF:M12666_1	1.17793e-09
TF	Factor: Fli-1; motif: NACCGGAARTN	TF:M11402	1.21253e-09
TF	Factor: KLF17; motif: NGGGCGG	TF:M05386	1.28509e-09
TF	Factor: LKLF; motif: NGGGCGG	TF:M05499	1.28509e-09
TF	Factor: Sp1; motif: GGGGCGGGGC	TF:M07063	1.51821e-09
TF	Factor: Elk-1:Pax-1; motif: ACCGGAACTACGCWTSANTG; match class: 1	TF:M08224_1	1.8543e-09
TF	Factor: AhR,; motif: NRCGTGNGN	TF:M00976	1.9655e-09
TF	Factor: isx; motif: NTCRTTAA; match class: 1	TF:M10956_1	2.06269e-09
TF	Factor: CPBP; motif: SNCCCNN; match class: 1	TF:M01822_1	2.33603e-09
TF	Factor: ELF5; motif: ANSMGGAAGTN	TF:M03969	2.38609e-09
TF	Factor: DP2; motif: NNGGCGGGARN	TF:M12596	2.54234e-09
TF	Factor: ATF2; motif: VGTGACGTMACN	TF:M00179	2.68446e-09
TF	Factor: WT1; motif: GNGGGGGCGGGG	TF:M03893	3.13469e-09
TF	Factor: Sp1; motif: NGGGGGCGGGGYN; match class: 1	TF:M00196_1	3.43093e-09
TF	Factor: CREB; motif: NNTKACGTCANNNS	TF:M00916	3.45121e-09
TF	Factor: Tel-2; motif: YTACTTCCTG	TF:M00678	3.62621e-09
TF	Factor: E2F; motif: NCSCGCSAAAN	TF:M00919	3.69321e-09
TF	Factor: pax-2; motif: NSGTCACGCWTSANYGMNYN	TF:M11876	3.80687e-09
TF	Factor: YY1; motif: NGCCGCCATYTTGN; match class: 1	TF:M12275_1	3.96237e-09
TF	Factor: isx; motif: NTCRTTAA	TF:M10956	4.63635e-09
TF	Factor: PAX5; motif: RNGCGTGACCNN; match class: 1	TF:M09817_1	4.79187e-09
TF	Factor: c-Ets-1(p54); motif: NCMGGAWGYN	TF:M00032	5.31273e-09
TF	Factor: ELK1; motif: ACCGGAAGTN; match class: 1	TF:M03970_1	5.60843e-09
TF	Factor: c-Myc:Max; motif: NNNNNNNCACGTGNNNNNNN	TF:M00615	6.30163e-09
TF	Factor: c-Myc:Max; motif: NNNNNNNCACGTGNNNNNNN; match class: 1	TF:M00615_1	6.30163e-09
TF	Factor: WT1; motif: CGCCCCCNCN	TF:M02036	6.64595e-09
TF	Factor: rax; motif: NNCRTTAN; match class: 1	TF:M10948_1	6.98415e-09
TF	Factor: E2F-1; motif: NTTSGCGG; match class: 1	TF:M00430_1	9.34289e-09
TF	Factor: E2F; motif: NKCGCGCSAAAN	TF:M00920	1.0401e-08
TF	Factor: Sohlh2; motif: NNCACGTGNN	TF:M11075	1.05143e-08
TF	Factor: Sp1; motif: CCCCGCCCCN; match class: 1	TF:M00933_1	1.05367e-08
TF	Factor: FLI1; motif: ACCGGAAATCCGGT	TF:M03989	1.09932e-08
TF	Factor: SP4; motif: NWRGCCACGCCCMCTYN	TF:M03922	1.10091e-08
TF	Factor: RUNX2; motif: WRACCGCANWAACCGCAN	TF:M04107	1.33165e-08
TF	Factor: ATF-1; motif: TNACGTCAN	TF:M01861	1.51718e-08
TF	Factor: TFDP1; motif: NSGCGGGAANN	TF:M09789	1.67524e-08
TF	Factor: Elk-1:T-bet; motif: TCACACCGGAAGNN; match class: 1	TF:M08231_1	1.85018e-08
TF	Factor: GKLF; motif: NNCCMCRCCCN; match class: 1	TF:M12173_1	1.96454e-08
TF	Factor: E2F-1; motif: TWSGCGCGAAAAYKR	TF:M00024	2.17342e-08
TF	Factor: GABP-alpha; motif: NNNRCCGGAAGTGN; match class: 1	TF:M09935_1	2.1854e-08
TF	Factor: SAP-1; motif: NRNCGGAWRYN	TF:M11436	2.59449e-08
TF	Factor: CP2; motif: NRRRCCGGCYNRARCCGGNN; match class: 1	TF:M12590_1	2.68142e-08
TF	Factor: RNF96; motif: BCCCGCRGCC	TF:M01199	2.7403e-08
TF	Factor: RREB-1; motif: GGGWCSA	TF:M05439	2.78106e-08
TF	Factor: Elk-1:OC-2; motif: RCCGGAASCGATCGATNN; match class: 1	TF:M08223_1	2.9881e-08
TF	Factor: E2F-2; motif: NTTTTGGCGCCAWWWN; match class: 1	TF:M11528_1	3.02409e-08
TF	Factor: c-Myc:Max; motif: NNACCACGTGGTNN	TF:M00118	3.07288e-08
TF	Factor: c-Myc:Max; motif: NNACCACGTGGTNN; match class: 1	TF:M00118_1	3.07288e-08
TF	Factor: TFEA; motif: YRCACGTGACN	TF:M11090	3.35501e-08
TF	Factor: GKLF; motif: GCCMCRCCCNNN; match class: 1	TF:M01588_1	3.45744e-08
TF	Factor: Sp2; motif: NTAAGYCCCGCCCMCTN	TF:M12156	3.48192e-08
TF	Factor: hoxa9; motif: RTCGTWANNN	TF:M10785	3.48339e-08
TF	Factor: Cdx-2; motif: NRTCGTAANNNN	TF:M10849	3.58755e-08
TF	Factor: E2F-3:Prrxl1; motif: SGCGCTAATTNN	TF:M08206	3.64917e-08
TF	Factor: C-Myc; motif: NGCCACGTGNN	TF:M07601	3.75518e-08
TF	Factor: SAP-1; motif: NTCGTAAATGCN	TF:M11438	4.04535e-08
TF	Factor: ZIC4; motif: NNCCNCCCRYNGYGN	TF:M12227	4.17848e-08
TF	Factor: ATF-3; motif: GGTSACGTGAN	TF:M09868	4.76405e-08
TF	Factor: Nkx3-2; motif: NTCGTTAN	TF:M10625	4.81898e-08
TF	Factor: DEC1; motif: NGCACGTGAS; match class: 1	TF:M09876_1	4.83811e-08
TF	Factor: Sp1; motif: NGGGGGCGGGGCCNGGGGGGGG; match class: 1	TF:M10071_1	5.04805e-08
TF	Factor: c-Myc; motif: KACCACGTGSYY	TF:M01154	5.58421e-08
TF	Factor: N-Myc; motif: NNCCACGTGNNN	TF:M00055	6.0454e-08
TF	Factor: E2F1; motif: NNNNNGCGSSAAAN; match class: 1	TF:M08874_1	6.48097e-08
TF	Factor: GCMa:Erg; motif: ATGCGGGCGGAARKG; match class: 1	TF:M08487_1	6.96996e-08
TF	Factor: MAX; motif: CACGTG; match class: 1	TF:M08950_1	7.30416e-08
TF	Factor: USF2; motif: CASGYG	TF:M00726	7.30416e-08
TF	Factor: USF2; motif: CASGYG; match class: 1	TF:M00726_1	7.30416e-08
TF	Factor: MAX; motif: CACGTG	TF:M08950	7.30416e-08
TF	Factor: ATF; motif: CNSTGACGTNNNYC	TF:M00017	7.3607e-08
TF	Factor: E2F-4:DP-2; motif: TTTCSCGC; match class: 1	TF:M00739_1	7.89474e-08
TF	Factor: E2F-1; motif: TTTSGCGCGMNR; match class: 1	TF:M00516_1	8.11552e-08
TF	Factor: PRX-2; motif: NKCGTTAN; match class: 1	TF:M10885_1	8.91474e-08
TF	Factor: Sp2; motif: GYCCCGCCYCYNNNN	TF:M07129	9.0017e-08
TF	Factor: Elf-1; motif: NANSCGGAAGTR; match class: 1	TF:M11450_1	9.13137e-08
TF	Factor: ZNF501; motif: NNGCGACGCGAACAN	TF:M12086	9.76234e-08
TF	Factor: MYC; motif: NNCCACGTGCNN; match class: 1	TF:M09812_1	1.01863e-07
TF	Factor: EGR-1; motif: TGCGTGGGCGK	TF:M01972	1.1068e-07
TF	Factor: Tax/CREB; motif: GGGGGTTGACGYANA	TF:M00114	1.13878e-07
TF	Factor: AP-2; motif: MKCCCSCNGGCG	TF:M00189	1.18075e-07
TF	Factor: pax-2; motif: NCGTCACGCNYSRNYGCNYN; match class: 1	TF:M11877_1	1.18237e-07
TF	Factor: ERM; motif: NNCACTTCCGGNN; match class: 1	TF:M12603_1	1.20572e-07
TF	Factor: EKLF; motif: NGGGYGKGGCNNGG	TF:M09969	1.29285e-07
TF	Factor: Kaiso; motif: NTCTCGCGAGANYTN	TF:M07140	1.48316e-07
TF	Factor: AhR:Arnt; motif: GRGKATYGCGTGMCWNSCC	TF:M00237	1.54151e-07
TF	Factor: c-Myc; motif: KACCACGTGSYY; match class: 1	TF:M01154_1	1.6285e-07
TF	Factor: etv3; motif: ACCGGAAGYN; match class: 1	TF:M02068_1	1.77645e-07
TF	Factor: USF; motif: NCACGTGN	TF:M00217	1.87656e-07
TF	Factor: Pax-5; motif: NGTCACGCWTSANTGMNY	TF:M04064	1.88111e-07
TF	Factor: c-Myc; motif: NSCACGTGGN	TF:M04743	1.97782e-07
TF	Factor: ETV6; motif: NSCGGAAGTR	TF:M03985	2.01366e-07
TF	Factor: E2F-2; motif: NTTTTGGCGCCAWWWN	TF:M11528	2.06086e-07
TF	Factor: ESE-1; motif: ACCCGGAAGTRNNNNNNNNWWWW	TF:M11379	2.11012e-07
TF	Factor: GABP-beta; motif: ASMGGAAGKGN	TF:M01876	2.12445e-07
TF	Factor: Erg; motif: NACCGGAWWTCCGGTN; match class: 1	TF:M11395_1	2.25814e-07
TF	Factor: CREB; motif: NNGNTGACGTNN	TF:M00113	2.47119e-07
TF	Factor: Elf-1; motif: NNANCCGGAAGTGS; match class: 1	TF:M09900_1	2.50655e-07
TF	Factor: Myc; motif: CACGTGS	TF:M00799	2.82718e-07
TF	Factor: PRX-2; motif: NKCGTTAN	TF:M10885	3.1865e-07
TF	Factor: Elf-1; motif: NAANCMGGAAGTGN; match class: 1	TF:M09605_1	3.31201e-07
TF	Factor: ETV5; motif: NNACTTCCGNN; match class: 1	TF:M12557_1	3.33675e-07
TF	Factor: DP-1; motif: NRNNGGCGGGAANN; match class: 1	TF:M10098_1	3.6269e-07
TF	Factor: Alx-4; motif: NNCRTTAN; match class: 1	TF:M10880_1	3.68277e-07
TF	Factor: FLI1; motif: ACCGGAAATCCGGT; match class: 1	TF:M03989_1	3.70436e-07
TF	Factor: BARHL2; motif: NNTAAAYGNN	TF:M04287	3.71427e-07
TF	Factor: ER71:E2A; motif: CASSTGNACCGGAWRYN	TF:M08568	3.71707e-07
TF	Factor: E2F-3:FOXI1; motif: NGACACCGCGCCCAC; match class: 1	TF:M08208_1	3.7509e-07
TF	Factor: BTEB4; motif: NCCACGCCCM; match class: 1	TF:M12186_1	3.75736e-07
TF	Factor: YY1; motif: NNNNAARATGGNNNN; match class: 1	TF:M07370_1	3.90594e-07
TF	Factor: TEF-3:ER81; motif: ACCGGAAATRCC; match class: 1	TF:M08423_1	4.58425e-07
TF	Factor: GKLF; motif: NNNRGGNGNGGSN	TF:M07289	4.91883e-07
TF	Factor: BTEB1; motif: GGGGGCGGGGCNGSGGGNGS; match class: 1	TF:M09723_1	4.98451e-07
TF	Factor: FLI-1; motif: CMGGAWGTSAN	TF:M01208	5.10387e-07
TF	Factor: NFYA; motif: NNRGCCAATSRGMRSSNNSN	TF:M12642	5.23836e-07
TF	Factor: ESE-1; motif: ACCCGGAAGTRNNNNNNNWWWWW	TF:M11384	5.24714e-07
TF	Factor: E2F-6; motif: NGGGCGGGARRNN; match class: 1	TF:M09895_1	5.54052e-07
TF	Factor: CREB1; motif: NRRTGACGTMA	TF:M09887	5.61848e-07
TF	Factor: BTEB3; motif: CCNNSCCNSCCCCKCCCCC; match class: 1	TF:M09826_1	5.65707e-07
TF	Factor: Barhl-1; motif: NTAAACGN	TF:M10578	5.68334e-07
TF	Factor: Elf-1; motif: RANSMGGAAGTR	TF:M11446	6.01131e-07
TF	Factor: E2F-1; motif: TTGGCGCGRAANNGNM; match class: 1	TF:M00938_1	6.29165e-07
TF	Factor: sp4; motif: NNNGCYCCGCCCCCY; match class: 1	TF:M10530_1	6.30676e-07
TF	Factor: YY1; motif: NYNKCCATNTT; match class: 1	TF:M01035_1	6.68593e-07
TF	Factor: c-Myc; motif: NSCACGTGGN; match class: 1	TF:M04743_1	7.90816e-07
TF	Factor: CTCF; motif: WGCGCCMYCTAGYGGYN	TF:M03895	7.91865e-07
TF	Factor: ERF; motif: ACCGGAARYN; match class: 1	TF:M02061_1	8.038e-07
TF	Factor: NRF-1; motif: YGCGCATGCGCN	TF:M04059	8.1331e-07
TF	Factor: Foxn2; motif: NNGCGTCNNNNNGACGCNN	TF:M11541	8.2356e-07
TF	Factor: MYC; motif: NNCCACGTGCNN	TF:M09812	8.33406e-07
TF	Factor: SP1; motif: NCCCCKCCCCC; match class: 1	TF:M07226_1	8.34899e-07
TF	Factor: CREB; motif: NSTGACGTMANN	TF:M00178	8.47197e-07
TF	Factor: Elk-1:HOXA3; motif: ACCGGWAATKRNNTNWCNNATTAN; match class: 1	TF:M08220_1	8.96869e-07
TF	Factor: LBP-1; motif: NRCCGGTNNNNACCGGYN	TF:M11490	9.52097e-07
TF	Factor: nerf; motif: NANGCGGAAGTR	TF:M11457	1.1037e-06
TF	Factor: ELK4; motif: NCRCTTCCGGN	TF:M07209	1.12596e-06
TF	Factor: CREB; motif: CNNTGACGTMA	TF:M00917	1.17259e-06
TF	Factor: TEF-3:Elk-1; motif: RMATWCCGGAWGT	TF:M08418	1.26086e-06
TF	Factor: AP-2alpha; motif: NGCCYSNNGSN	TF:M01857	1.38603e-06
TF	Factor: SAP-1; motif: ACCGGAAGTNN; match class: 1	TF:M09607_1	1.42238e-06
TF	Factor: REX1; motif: AANATGGCKGCN	TF:M01744	1.57658e-06
TF	Factor: Erm; motif: NRCMGGAAGTN; match class: 1	TF:M11422_1	1.72918e-06
TF	Factor: TFAP2A; motif: NGCCCYNNGGGCN	TF:M04148	1.78683e-06
TF	Factor: RUNX3; motif: NRACCGCANWAACCRCAN	TF:M04110	1.82561e-06
TF	Factor: CNOT3; motif: GGCCGCGSSS	TF:M01253	1.83684e-06
TF	Factor: C-Myc; motif: NGCCACGTGNN; match class: 1	TF:M07601_1	1.94699e-06
TF	Factor: ZSCAN18; motif: TRRCGRCGNMCC	TF:M05432	2.02416e-06
TF	Factor: Sp1; motif: GGNDGGRGGCGGGG	TF:M04953	2.04315e-06
TF	Factor: ELFR; motif: NANGMGGAAGTN	TF:M11454	2.04683e-06
TF	Factor: THAP7; motif: GNCGCCATSTTGRGNGKGGC	TF:M12728	2.21447e-06
TF	Factor: USF; motif: NNRYCACGTGRYNN; match class: 1	TF:M00121_1	2.23561e-06
TF	Factor: USF; motif: NNRYCACGTGRYNN	TF:M00121	2.23561e-06
TF	Factor: DEC1; motif: NGCACGTGAS	TF:M09876	2.25308e-06
TF	Factor: Nkx3-2; motif: NTCGTTAN; match class: 1	TF:M10625_1	2.52268e-06
TF	Factor: hoxa9; motif: RTCGTWANNN; match class: 1	TF:M10785_1	2.62743e-06
TF	Factor: USF2; motif: NNNCCACGTGACN	TF:M03860	2.70627e-06
TF	Factor: Egr-1; motif: CCGCCCMCG	TF:M04797	2.80623e-06
TF	Factor: BTEB2; motif: GCCCCRCCCH	TF:M07409	2.8267e-06
TF	Factor: ESE-1; motif: SATKGCGGATGCN	TF:M11381	2.84166e-06
TF	Factor: Egr-1; motif: NNCRCCCMCGCNN	TF:M12140	3.04471e-06
TF	Factor: Sp1; motif: GGGGCGGGGT; match class: 1	TF:M00008_1	3.0568e-06
TF	Factor: Erg; motif: NACCGGAWWTCCGGTN	TF:M11395	3.156e-06
TF	Factor: Kaiso; motif: SARNYCTCGCGAGAN; match class: 1	TF:M09966_1	3.33032e-06
TF	Factor: ZFX; motif: SNAGGCCNCR; match class: 1	TF:M10121_1	3.47044e-06
TF	Factor: Pax-3; motif: TCGTCACRCTTHM; match class: 1	TF:M00360_1	3.54567e-06
TF	Factor: Egr-1; motif: GCGGGGGCGG	TF:M07354	3.64362e-06
TF	Factor: CREB; motif: TGACGTMA	TF:M00039	3.71542e-06
TF	Factor: Alx-4; motif: NNCRTTAN	TF:M10880	3.86911e-06
TF	Factor: Elk-1; motif: AACCGGAAGTR; match class: 1	TF:M01163_1	3.88679e-06
TF	Factor: CREB1; motif: NNNNSSGGCGCSSNNNNRTGACGTCAC; match class: 1	TF:M12591_1	4.07351e-06
TF	Factor: Elf-1; motif: NANCCGGAAGTN; match class: 1	TF:M11449_1	4.10989e-06
TF	Factor: AP-2; motif: GSCCSCRGGCNRNRNN	TF:M00800	4.11753e-06
TF	Factor: MYCN; motif: NNCCACGTGGNN; match class: 1	TF:M09814_1	4.53426e-06
TF	Factor: MYCN; motif: NNCCACGTGGNN	TF:M09814	4.53426e-06
TF	Factor: rax; motif: NNCRTTAN	TF:M10948	4.69694e-06
TF	Factor: Egr-1; motif: GCGTGGGCGT	TF:M07597	4.83475e-06
TF	Factor: GABP-ALPHA; motif: RCCGGAARTNN; match class: 1	TF:M08917_1	5.20971e-06
TF	Factor: LBP-1; motif: NRCCGGTNNNNACCGGYN; match class: 1	TF:M11490_1	5.67094e-06
TF	Factor: NRF-1; motif: CGCATGCGCR	TF:M00652	5.90314e-06
TF	Factor: CPBP; motif: GNNRGGGHGGGGNNGGGRN	TF:M09973	6.2268e-06
TF	Factor: HOXB2:PEA3; motif: ACCGGAAATGRN; match class: 1	TF:M08345_1	6.25652e-06
TF	Factor: Arnt; motif: NNNNNRTCACGTGAYNNNNN; match class: 1	TF:M00539_1	6.27526e-06
TF	Factor: Arnt; motif: NNNNNRTCACGTGAYNNNNN	TF:M00539	6.27526e-06
TF	Factor: AP-2rep; motif: NGGGGCGGGGC	TF:M09967	6.28803e-06
TF	Factor: Elk-1:OC-2; motif: RCCGGAASCGATCGATNN	TF:M08223	6.67446e-06
TF	Factor: Egr-1; motif: WTGCGTGGGCGK	TF:M00243	6.75283e-06
TF	Factor: ZNF148; motif: NNNNNNCCNNCCCCTCCCCCACCCN	TF:M09834	7.12671e-06
TF	Factor: YY2; motif: NKCSGCCATTTTGN	TF:M12277	7.15617e-06
TF	Factor: KROX; motif: CCCGCCCCCRCCCC	TF:M00982	7.27301e-06
TF	Factor: TR4; motif: ACCCCGS	TF:M04934	7.28367e-06
TF	Factor: E2F-4; motif: AATGGCGCCAAA; match class: 1	TF:M04518_1	7.67532e-06
TF	Factor: Pet-1; motif: NACCGGAAGTN	TF:M11406	7.81884e-06
TF	Factor: Erg; motif: NACCGGATATCCGGTN	TF:M11391	8.75459e-06
TF	Factor: Zbtb37; motif: NYACCGCRNTCACCGCR	TF:M12345	9.22112e-06
TF	Factor: c-Myc; motif: RACCACGTGCTC	TF:M01145	9.4889e-06
TF	Factor: TFAP2A; motif: NGCCCYNNGGGCN; match class: 1	TF:M04148_1	9.81493e-06
TF	Factor: AP-2beta; motif: GCNNNGGSCNGVGGGN	TF:M01858	9.98593e-06
TF	Factor: ATF-2; motif: NRTGACGTMANN	TF:M11309	1.29702e-05
TF	Factor: Foxn2; motif: NNGCGTCNNNNNGACGCNN; match class: 1	TF:M11541_1	1.39259e-05
TF	Factor: SP1; motif: CCCCKCCCCC	TF:M02281	1.39847e-05
TF	Factor: CREB1; motif: NRTGAYGCGTN	TF:M11218	1.40464e-05
TF	Factor: CREB1; motif: NNNNACGTCANN	TF:M03544	1.4382e-05
TF	Factor: YY1; motif: NNNCGGCCATCTTGNCTSNW	TF:M00069	1.46559e-05
TF	Factor: LIM-1; motif: NNCGTTAN	TF:M10999	1.66034e-05
TF	Factor: ELK3; motif: ACCGGAAGTN	TF:M03972	1.72134e-05
TF	Factor: ATF-1; motif: NNNTGACGTNNN	TF:M07034	1.79081e-05
TF	Factor: HES-1; motif: GGCRCGTGNC; match class: 1	TF:M11061_1	1.83076e-05
TF	Factor: ELF5; motif: ANSMGGAAGTN; match class: 1	TF:M03969_1	1.83102e-05
TF	Factor: NGFI-C; motif: WTGCGTGGGYGG	TF:M00244	1.8565e-05
TF	Factor: FEV; motif: ACCGGAAGTN	TF:M03987	1.93816e-05
TF	Factor: Elk-1:SREBP-2; motif: RTCACGTGACCGGAAGN	TF:M08229	2.00962e-05
TF	Factor: ARNTLIKE; motif: NNNSCACGTG; match class: 1	TF:M08868_1	2.02177e-05
TF	Factor: YY1; motif: GGCSGCCATTTTGN; match class: 1	TF:M12273_1	2.03254e-05
TF	Factor: Max; motif: NNANCACGTGNTNN	TF:M00119	2.20037e-05
TF	Factor: Max; motif: NNANCACGTGNTNN; match class: 1	TF:M00119_1	2.20037e-05
TF	Factor: Myc; motif: CACGTGS; match class: 1	TF:M00799_1	2.2046e-05
TF	Factor: Fli-1; motif: RCMGGAAGYGNNN	TF:M09613	2.20647e-05
TF	Factor: KLF14; motif: NRCCACRCCCMCN	TF:M12183	2.29819e-05
TF	Factor: Sp2; motif: GGSNNGGGGGCGGGGCCNGNGS	TF:M09658	2.3097e-05
TF	Factor: NRF-1; motif: SYGCGCMTGCGCRNNGSN; match class: 1	TF:M09641_1	2.44475e-05
TF	Factor: ETV1; motif: ACCGGAAGTN	TF:M03979	2.50268e-05
TF	Factor: CREB1; motif: TKACGTCAYNN	TF:M09600	2.63803e-05
TF	Factor: CPBP; motif: GNNRGGGHGGGGNNGGGRN; match class: 1	TF:M09973_1	2.67184e-05
TF	Factor: ARNTLIKE; motif: NNNSCACGTG	TF:M08868	2.69311e-05
TF	Factor: TR4; motif: ACCCCGS; match class: 1	TF:M04934_1	2.99819e-05
TF	Factor: PATZ; motif: GGGGNGGGGGMKGGRRNGGNRN	TF:M10026	3.19565e-05
TF	Factor: elf5; motif: GAMCCGGAAGTN	TF:M11389	3.23877e-05
TF	Factor: AP-2gamma; motif: GCCYNCRGSN	TF:M03811	3.38048e-05
TF	Factor: YB-1; motif: CCAMTCNGMR; match class: 1	TF:M03805_1	3.60798e-05
TF	Factor: NRF-1; motif: CNSTGCGCATGCGCNNS; match class: 1	TF:M10018_1	3.77702e-05
TF	Factor: E2F-3; motif: NNGGCGGGAAA; match class: 1	TF:M09893_1	3.88765e-05
TF	Factor: Sp2; motif: TGGGCGCGCCCA	TF:M06948	3.89129e-05
TF	Factor: Pax-4; motif: NNNNNYCACCCB	TF:M00378	4.05012e-05
TF	Factor: CREB1; motif: NNNNTGACGTNANNN	TF:M07248	4.28987e-05
TF	Factor: MECP2; motif: CCGGNNTTWA	TF:M01299	4.54349e-05
TF	Factor: Nkx2-8; motif: STCGTTGAN	TF:M10632	4.67394e-05
TF	Factor: GABP-alpha; motif: CACTTCCGG; match class: 1	TF:M04698_1	5.5127e-05
TF	Factor: HES-1; motif: NNCKYGTGNNN	TF:M07042	5.52446e-05
TF	Factor: Sp6; motif: WGGGCGG; match class: 1	TF:M05361_1	5.87619e-05
TF	Factor: CPBP; motif: NGGGCGG; match class: 1	TF:M05444_1	5.87619e-05
TF	Factor: Sp2; motif: WGGGCGG; match class: 1	TF:M05332_1	5.87619e-05
TF	Factor: c-Myc; motif: RACCACGTGCTC; match class: 1	TF:M01145_1	5.92497e-05
TF	Factor: CREB1; motif: RTGACGYGTCAN; match class: 1	TF:M11221_1	6.23951e-05
TF	Factor: ZNF777; motif: GTCCGYCCCGTCSAACAAT	TF:M08993	6.42681e-05
TF	Factor: YY2; motif: NNATGGCGGCN; match class: 1	TF:M12554_1	7.21454e-05
TF	Factor: ZNF383; motif: SSNGGGMGGNGSNGGS	TF:M12703	7.41536e-05
TF	Factor: DREF; motif: MTRTCGCGAYAK	TF:M12238	7.71823e-05
TF	Factor: GABP; motif: VCCGGAAGNGCR; match class: 1	TF:M00341_1	7.8646e-05
TF	Factor: Miz-1; motif: NNRGGWGGGGGAGGGGMRR	TF:M10112	7.94354e-05
TF	Factor: SP2; motif: GGGCGGGAC; match class: 1	TF:M01783_1	8.15357e-05
TF	Factor: EGR; motif: CGCCCCCGCNN	TF:M08878	8.18048e-05
TF	Factor: DREF; motif: MTRTCGCGAYAK; match class: 1	TF:M12238_1	8.36416e-05
TF	Factor: Elk-1:HOXA3; motif: ACCGGWAATKRNNTNWCNNATTAN	TF:M08220	8.6325e-05
TF	Factor: N-Myc; motif: GSSCACGYGS	TF:M03834	8.88231e-05
[truncated: 915 more rows]
