# Supplementary material for: USP14 promotes tryptophan metabolism and immune suppression by stabilizing IDO1 in colorectal cancer
Source: Nat Commun. 2022 Sep 26;13:5644. doi: 10.1038/s41467-022-33285-x (PMC9513055; doi:10.1038/s41467-022-33285-x)
Supplement: Supplementary file 6 — Supplementary Data 3 [file 41467_2022_33285_MOESM6_ESM.xlsx]

## Sheet: Supplementary Data 3
Kynurenine and tryptophan levels in the supernatant of MC38-Vec./Scr., MC38-USP14/Scr., and MC38-USP14/shIDO1 cells according to ELISA
Treatment	Metabolites	Vec./Scr.		USP14/Scr.		USP14/shIDO1		Negative		QC		P Value (USP14/Scr. Versus Vec./Scr.)	P Value (USP14/shIDO1 Versus USP14/Scr.)
		Average (µmol/L)	S.D.	Average (µmol/L)	S.D.	Average (µmol/L)	S.D.	Average (µmol/L)	S.D.	Average (µmol/L)	S.D.
KYNU untreated	L-kynurenine	14.2818	0.84433	33.2068	2.50181	8.041	0.572	0.146	0.02116	9.8117	0.7511
	tryptophan	82.6049	0.45	77.6583	1.5663	88.3899	1.0014	0.1387	0.03008	9.8974	0.8308
	L-kynurenine/tryptophan	0.17286	0.00925456	0.427373	0.0255826	0.0909367	0.00562185					8.52e-05	0.00131
KYNU untreated	L-kynurenine	0.1477	0.0321	0.1685	0.0201	0.1574	0.0301
	tryptophan	85.1236	0.4167	79.3626	0.8238	87.7322	1.4651
	L-kynurenine/tryptophan	0.00173689	0.00038705	0.00212417	0.00026251	0.00179842	0.000371266					0.252	0.291
