# Supplementary material for: USP14 promotes tryptophan metabolism and immune suppression by stabilizing IDO1 in colorectal cancer
Source: Nat Commun. 2022 Sep 26;13:5644. doi: 10.1038/s41467-022-33285-x (PMC9513055; doi:10.1038/s41467-022-33285-x)
Supplement: Supplementary file 7 — Supplementary Data 4 [file 41467_2022_33285_MOESM7_ESM.xlsx]

## Sheet: Supplementary Data 4
Summary of TRP metabolism-associated metabolite levels in the plasma of mice with MC38-Vec./Scr., MC38-USP14/Scr., and MC38-USP14/shIDO1 tumors
Metabolite Name	KEGG ID	Transitions	Retention Time(min)	QC RSD	Vec./Scr.		USP14/Scr.		USP14/shIDO1		Negative		QC		P Value (USP14/Scr. Versus Vec./Scr.)	P Value (USP14/Scr. Versus Vec./Scr.)
					Average (µmol/L)	S.D.	Average (µmol/L)	S.D.	Average (µmol/L)	S.D.	Average (µmol/L)	S.D.	Average (µmol/L)	S.D.
tryptophan	C00078	205.2 / 188.1	2.02343	0.0554155	47.462	1.03331	47.6298	2.18648	49.054	1.75691	20.4753	0.167461	47.2976	2.62102
L-kynurenine	C00328	209.2 / 94.0	1.25552	0.0580949	10.2093	0.588959	20.067	1.08544	5.13509	0.161101	0.168387	0.0102499	10.0041	0.581187
Picolinic acid	C10164	124.2 / 77.9	0.865759	0.130551	0.29156	0.0642088	0.267911	0.0470157	0.281559	0.0358195	0.145939	0.0170485	0.213965	0.0279332
Tryptamine	C00398	161.2 / 144.1	2.37083	0.0393427	0.00366378	0.000331583	0.00387517	0.000157147	0.00387743	0.000296401	0.00325749	0.00012102	0.00378771	0.000149019
N-formyl-kynurenine	C02406	237.2 / 192.0	1.3103	0.0697895	2.40487	0.0912885	2.22301	0.196251	2.16836	0.0432418	1.821	0.0688015	2.02395	0.14125
kynurenate	C01717	190.2 / 172.0	5.10511	0.036626	0.00050215	3.08472e-05	0	0	0.000473326	2.25953e-05	0.000462778	2.94571e-05	0.000506223	1.85409e-05
5-hydroxy-L-Tryptophan	C00643	221.2 / 204.0	1.07156	0.0796008	0.042018	0.0058114	0.0346055	0.00421698	0.0349585	0.0120338	0.0225784	0.00126118	0.0448907	0.00357333
serotonin	C00780	177.2 / 160.1	1.01847	0.0356102	0.612097	0.0170057	0.66835	0.0762035	0.569281	0.0209581	0.557399	0.0399574	0.555807	0.0197924
indoleacetate(IAA)	C00954	176.1 / 130.2	5.35018	0.195761	0.00718889	0.00190817	0.00730581	0.000525729	0.00653505	0.000761591	0.00442769	0.000986383	0.00777801	0.00152263
Indole-3-carboxaldehyde	C00294	143.9 / 116.0	5.10351	0.0482304	0.00580631	0.000946772	0.00663693	0.000827581	0.00671686	0.000381251	0.00297783	0.000636739	0.00640335	0.000308836
5-Hydroxyindole-3-acetic acid	C05635	192.2 / 146.1	2.73113
melatonin	C01598	233.2 / 174.1	5.27834
Xanthurenate	C02470	206.1 / 159.9	3.13176
Indole-3-acetaldehyde	C00637	160.1 / 117.1	5.8401
3-Hydroxyanthranilic acid	C00632	151.9 / 108.0	2.19804
3-Indoxyl sulfate	-	211.9 / 79.9	3.01127
3-hydroxyl-L-kynurenine	C02794	223.0 / 206.0	0.945394
Cinnavalininate	C05640	301.2 / 283.0	6.07115
Indole-3-propionic acid	-	187.9 / 59.1	6.08287
Indole-3-lactic acid	C02043	204.0 / 142.0	4.86422
Indoxyl-b-D-glucuronide	C03033	308.0 / 113.0	2.47054
NAD	C00003	662.1 / 539.9	0.820413
Quinolinic acid	C03722	165.8 / 78.0	0.938422
L-kynurenine/tryptophan					0.214992	0.00777561	0.421596	0.021849	0.104821	0.0062836	0.00822669	0.000560084	0.211504	0.00254558	0.000103	1.75e-05
Picolinic acid/tryptophan					0.00612547	0.00122461	0.00560696	0.000789705	0.00575714	0.000876728	0.00712547	0.000804276	0.00453829	0.000677861	0.571	0.836
Tryptamine/tryptophan					7.73049e-05	8.5576e-06	8.13992e-05	2.45289e-06	7.90253e-05	4.95336e-06	0.00015907	4.67905e-06	8.02494e-05	5.49569e-06	0.47	0.498
N-formyl-kynurenine/tryptophan					0.0506665	0.00140445	0.046638	0.00270495	0.0442393	0.00174556	0.0889579	0.00404723	0.0427758	0.00108543	0.084	0.266
kynurenate/tryptophan					1.05813e-05	6.35907e-07			9.66722e-06	7.95245e-07	2.25966e-05	1.29947e-06	1.07154e-05	4.39865e-07		0.002
5-hydroxy-L-Tryptophan/tryptophan					0.000885681	0.00012463	0.000725563	6.67975e-05	0.000711715	0.000240032	0.00110275	6.22671e-05	0.000950542	8.20681e-05	0.121	0.928
serotonin/tryptophan					0.0128959	0.000157045	0.0140115	0.00112458	0.0116254	0.000845305	0.0272147	0.00175422	0.011762	0.00034823	0.226	0.042
indoleacetate(IAA)/tryptophan					0.000150949	3.70371e-05	0.00015332	6.3206e-06	0.000133648	1.95457e-05	0.00021643	4.9328e-05	0.000163746	2.54178e-05	0.918	0.173
Indole-3-carboxaldehyde/tryptophan					0.000122196	1.81882e-05	0.000139229	1.43663e-05	0.000136881	3.99508e-06	0.000145581	3.2066e-05	0.000135919	1.448e-05	0.272	0.799
