# Supplementary material for: USP14 promotes tryptophan metabolism and immune suppression by stabilizing IDO1 in colorectal cancer
Source: Nat Commun. 2022 Sep 26;13:5644. doi: 10.1038/s41467-022-33285-x (PMC9513055; doi:10.1038/s41467-022-33285-x)
Supplement: Supplementary file 8 — Supplementary Data 5 [file 41467_2022_33285_MOESM8_ESM.xlsx]

## Sheet: Supplementary Data 5
Kynurenine and tryptophan levels in the supernatant of MC38-Vec./Scr., MC38-shUSP14/Vec., MC38-shUSP14/USP14, and MC38-shUSP14/C114A cells according to ELISA
Treatment	Metabolites	Vec./Scr.		shUSP14/Vec.		shUSP14/USP14		shUSP14/USP14 C114A		Negative		QC		P Value (shUSP14/Vec. Versus Vec./Scr.)	P Value (shUSP14/USP14 Versus shUSP14/Vec.)	P Value (shUSP14/USP14 C114A Versus shUSP14/USP14)
		Average (µmol/L)	S.D.	Average (µmol/L)	S.D.	Average (µmol/L)	S.D.	Average (µmol/L)	S.D.	Average (µmol/L)	S.D.	Average (µmol/L)	S.D.
KYNU untreated	L-kynurenine	14.2467	0.7448	8.8099	0.6656	29.5546	1.2091	9.4855	0.4286	0.1493	0.0266	9.5891	0.7994
	tryptophan	80.5174	0.6311	88.0484	1.2006	76.3042	1.021	85.5913	2.5757	0.1303	0.0363	9.6261	0.542
	L-kynurenine/tryptophan	0.17698	0.0102658	0.100127	0.000224986	0.387233	0.0108029	0.110793	0.00195973					0.000589	3.63e-06	1.65e-06
KYNU untreated	L-kynurenine	0.2096	0.0312	0.2097	0.0195	0.1626	0.0328	0.1641	0.0315
	tryptophan	80.8368	1.2555	85.7588	1.4047	78.9879	0.6527	85.4395	1.4919
	L-kynurenine/tryptophan	0.00259056	0.000359541	0.00244555	0.000224986	0.00205622	0.000400243	0.00192371	0.000387887					0.586	0.216	0.702
