# Supplementary material for: USP14 promotes tryptophan metabolism and immune suppression by stabilizing IDO1 in colorectal cancer
Source: Nat Commun. 2022 Sep 26;13:5644. doi: 10.1038/s41467-022-33285-x (PMC9513055; doi:10.1038/s41467-022-33285-x)
Supplement: Supplementary file 9 — Supplementary Data 6 [file 41467_2022_33285_MOESM9_ESM.xlsx]

## Sheet: Supplementary Data 6
Summary of TRP metabolism-associated metabolites levels in the plasma of mice with MC38-Vec./Scr., MC38-shUSP14/Vec., MC38-shUSP14/USP14, and MC38-shUSP14/C114A tumors
Metabolite Name	KEGG ID	Transitions	Retention Time(min)	QC RSD	Vec./Scr.		shUSP14/Vec.		shUSP14/USP14		shUSP14/USP14 C114A		Negative		QC		P Value (shUSP14/Vec. Versus Vec./Scr.)	P Value (shUSP14/USP14 Versus shUSP14/Vec.)	P Value (shUSP14/USP14 C114A Versus shUSP14/USP14)
					Average (µmol/L)	S.D.	Average (µmol/L)	S.D.	Average (µmol/L)	S.D.	Average (µmol/L)	S.D.	Average (µmol/L)	S.D.	Average (µmol/L)	S.D.
tryptophan	C00078	205.2 / 188.1	2.02343	0.0554155	50.4351	0.849903	49.1584	2.04501	48.1738	1.10374	47.1234	5.26255	20.4753	0.167461	47.2976	2.62102
L-kynurenine	C00328	209.2 / 94.0	1.25552	0.0580949	8.59378	1.04929	6.09523	0.85685	19.6426	1.59413	6.24861	0.571456	0.168387	0.0102499	10.0041	0.581187
Picolinic acid	C10164	124.2 / 77.9	0.865759	0.130551	0.225423	0.0104962	0.288781	0.0733199	0.303189	0.0128287	0.234099	0.0472726	0.145939	0.0170485	0.213965	0.0279332
Tryptamine	C00398	161.2 / 144.1	2.37083	0.0393427	0.00370314	0.000625196	0.00382008	0.000245574	0.0034975	0.000132879	0.00347767	0.000214832	0.00325749	0.00012102	0.00378771	0.000149019
N-formyl-kynurenine	C02406	237.2 / 192.0	1.3103	0.0697895	2.00536	0.0466882	1.91941	0.32948	2.23771	0.046145	1.86919	0.121721	1.821	0.0688015	2.02395	0.14125
kynurenate	C01717	190.2 / 172.0	5.10511	0.036626	0.000530845	3.19629e-05	0.000392593	2.08601e-05	0.000565103	4.10842e-05	0.000468464	1.69868e-05	0.000462778	2.94571e-05	0.000506223	1.85409e-05
5-hydroxy-L-Tryptophan	C00643	221.2 / 204.0	1.07156	0.0796008	0.028871	0.0088088	0.0389323	0.00441517	0.0609304	0.0135726	0.0315494	0.00928972	0.0225784	0.00126118	0.0448907	0.00357333
serotonin	C00780	177.2 / 160.1	1.01847	0.0356102	0.574787	0.0627181	0.555899	0.030714	0.646625	0.0380964	0.537418	0.0493272	0.557399	0.0399574	0.555807	0.0197924
indoleacetate(IAA)	C00954	176.1 / 130.2	5.35018	0.195761	0.00944144	0.000796895	0.00611004	0.00255154	0.00740877	0.0017867	0.00637627	0.00156749	0.00442769	0.000986383	0.00777801	0.00152263
Indole-3-carboxaldehyde	C00294	143.9 / 116.0	5.10351	0.0482304	0.00593435	0.00102839	0.00568048	0.00155201	0.00631111	0.0014251	0.00531013	0.000809973	0.00297783	0.000636739	0.00640335	0.000308836
5-Hydroxyindole-3-acetic acid	C05635	192.2 / 146.1	2.73113
melatonin	C01598	233.2 / 174.1	5.27834
Xanthurenate	C02470	206.1 / 159.9	3.13176
Indole-3-acetaldehyde	C00637	160.1 / 117.1	5.8401
3-Hydroxyanthranilic acid	C00632	151.9 / 108.0	2.19804
3-Indoxyl sulfate	-	211.9 / 79.9	3.01127
3-hydroxyl-L-kynurenine	C02794	223.0 / 206.0	0.945394
Cinnavalininate	C05640	301.2 / 283.0	6.07115
Indole-3-propionic acid	-	187.9 / 59.1	6.08287
Indole-3-lactic acid	C02043	204.0 / 142.0	4.86422
Indoxyl-b-D-glucuronide	C03033	308.0 / 113.0	2.47054
NAD	C00003	662.1 / 539.9	0.820413
Quinolinic acid	C03722	165.8 / 78.0	0.938422
L-kynurenine/tryptophan					0.170283	0.0190689	0.124321	0.0196567	0.408347	0.0420427	0.1328	0.00267114	0.00822669	0.000560084	0.211504	0.00254558	0.0438	0.000448	0.00748
Picolinic acid/tryptophan					0.0044708	0.000230726	0.00591064	0.00166333	0.00629976	0.000404901	0.00503608	0.00137736	0.00712547	0.000804276	0.00453829	0.000677861	0.212	0.829	0.714
Tryptamine/tryptophan					7.34103e-05	1.21151e-05	7.76629e-05	2.02222e-06	7.25921e-05	1.61741e-06	7.40763e-05	3.76838e-06	0.00015907	4.67905e-06	8.02494e-05	5.49569e-06	0.581	0.079	0.027
N-formyl-kynurenine/tryptophan					0.0397634	0.000807085	0.0391532	0.00727032	0.0464743	0.00176584	0.0398251	0.00245245	0.0889579	0.00404723	0.0427758	0.00108543	0.898	0.264	0.219
kynurenate/tryptophan					1.05345e-05	8.18902e-07	7.9838e-06	1.10325e-07	1.17315e-05	8.29848e-07	1.00158e-05	1.04297e-06	2.25966e-05	1.29947e-06	1.07154e-05	4.39865e-07	0.031	0.02	0.015
5-hydroxy-L-Tryptophan/tryptophan					0.00057099	0.000166977	0.000791399	7.44464e-05	0.00126095	0.000252671	0.000663748	0.000136337	0.00110275	6.22671e-05	0.000950542	8.20681e-05	0.136	0.047	0.037
serotonin/tryptophan					0.0114119	0.00143292	0.0113368	0.00107051	0.0134165	0.000518352	0.0114297	0.000554123	0.0272147	0.00175422	0.011762	0.00034823	0.946	0.06	0.039
indoleacetate(IAA)/tryptophan					0.000187068	1.29407e-05	0.000123712	4.84697e-05	0.000154383	4.01247e-05	0.000135588	3.22845e-05	0.00021643	4.9328e-05	0.000163746	2.54178e-05	0.094	0.462	0.446
Indole-3-carboxaldehyde/tryptophan					0.000117602	1.95703e-05	0.00011536	2.97356e-05	0.000131495	3.26338e-05	0.000114737	2.81711e-05	0.000145581	3.2066e-05	0.000135919	1.448e-05	0.918	0.664	0.561
Two-sided Student’s t test, without adjustment for multiple comparisons
