# Supplementary material for: USP14 promotes tryptophan metabolism and immune suppression by stabilizing IDO1 in colorectal cancer
Source: Nat Commun. 2022 Sep 26;13:5644. doi: 10.1038/s41467-022-33285-x (PMC9513055; doi:10.1038/s41467-022-33285-x)
Supplement: Supplementary file 10 — Supplementary Data 7 [file 41467_2022_33285_MOESM10_ESM.xlsx]

## Sheet: Supplementary Data 7
Standard curve of the metabolites of TRP metabolism
NO.	Component Name	Mass Info	Retention Time	Linear	R	Linear range(ng/ml)
1	L-kynurenine	209.2 / 192.0	1.25552	y = 0.04320 x + 0.28039	0.99957	0.5-2500
2	Picolinic acid	124.2 / 77.9	0.865759	y = 0.00735 x + 0.01001	0.99882	0.5-2500
3	5-Hydroxyindole-3-acetic acid	192.2 / 146.1	2.73113	y = 0.00401 x + 0.02999	0.99874	0.5-2500
4	Tryptamine	161.2 / 144.1	2.37083	y = 0.00697 x + 0.05671	0.9999	0.5-2500		Representative extract ions chromatograms (XIC) of mix standard solution
5	tryptophan	205.2 / 188.1	2.02343	y = 4.11127e-4 x + 0.00310	0.99927	0.5-2500
6	melatonin	233.2 / 174.1	5.27834	y = 0.00832 x + -0.00168	0.99994	0.5-2500
7	Xanthurenate	206.1 / 159.9	3.13176	y = 3.48889e-4 x + 0.00408	0.99888	0.5-2500
8	N-formyl-kynurenine	237.2 / 192.0	1.3103	y = 0.00880 x + -0.00262	0.99907	0.5-2500
9	Cinnavalininate	301.2 / 283.0	6.07115	y = 0.00980 x + -0.00208	0.99827	0.5-2500
10	kynurenate	190.2 / 172.0	5.10511	y = 2.19318 x + -0.62711	0.99991	0.5-2500
11	5-hydroxy-L-Tryptophan	221.2 / 204.0	1.07156	y = 0.00945 x + 0.05116	0.99879	0.5-2500
12	serotonin	177.2 / 160.1	1.01847	y = 0.00862 x + -0.05326	0.99885	0.5-2500
13	indoleacetate(IAA)	176.1 / 130.2	5.35018	y = 0.18068 x + -0.13286	0.99842	0.5-2500
14	Indole-3-acetaldehyde	160.1 / 117.1	5.8401	y = 6.70202e-6 x + -5.38855e-4	0.99853	0.5-2500
15	3-Hydroxyanthranilic acid	151.9 / 108.0	2.19804	y = 8.40185e-5 x + -0.00114	0.99976	0.5-2500
16	3-Indoxyl sulfate	211.9 / 79.9	3.01127	y = 0.00245 x + -0.03148	0.99982	0.5-2500
17	Quinolinic acid	165.8 / 78.0	0.938422	y = 3.93167e-6 x + -1.97203e-4	0.99829	0.5-2500
18	3-hydroxyl-L-kynurenine	223.0 / 206.0	0.945394	y = 5.83025e-4 x + 0.00649	0.99964	0.5-2500
19	Indole-3-carboxaldehyde	143.9 / 116.0	5.10351	y = 0.05040 x + -0.00549	0.99901	0.5-2500
20	Indole-3-propionic acid	187.9 / 59.1	6.08287	y = 1.28563e-4 x + -0.01812	0.99836	0.5-2500
21	Indole-3-lactic acid	204.0 / 158.0	4.86422	y = 0.00518 x + 0.35985	0.99902	0.5-2500
22	Indoxyl-b-D-glucuronide	308.0 / 113.0	2.47054	y = 2.89242e-4 x + -0.03594	0.9994	0.5-2500
23	NAD	662.1 / 539.9	0.820413	y = 2.77922e-5 x + 5.45956e-4	0.99862	0.5-2500
