# Supplementary material for: USP14 promotes tryptophan metabolism and immune suppression by stabilizing IDO1 in colorectal cancer
Source: Nat Commun. 2022 Sep 26;13:5644. doi: 10.1038/s41467-022-33285-x (PMC9513055; doi:10.1038/s41467-022-33285-x)
Supplement: Supplementary file 11 — Source Data [file 41467_2022_33285_MOESM11_ESM.xlsx]

## Sheet: Fig. 1b
Immunoscore	n=119
High	36
Intermediate	29
Low	54

## Sheet: Fig. 1d
		Immunoscore			P value
		Low	Intermediate	High
IDO1 expression	Low	12	12	28	1.25e-06
	High	42	17	8
χ2 test (two-sided)

## Sheet: Fig. 1e
time	survival status			time	survival status
	IDO1-high	IDO1-low	P value		Immunoscore-high	Immunoscore-intermediate	Immunoscore-low	P value (high versus inter.)	P value (high versus low)
5	1		2.11e-05	60	0			0.0246	2.23e-06
8	1			60	0
8	1			60	0
10	1			60	0
10	1			60	0
11	1			60	0
12	1			60	0
13	1			60	0
14	1			16	1
15	1			27	1
16	1			29	1
18	1			33	1
18	1			55	0
21	1			55	0
22	1			56	0
23	1			58	0
23	1			60	0
26	1			60	0
29	1			60	0
30	1			60	0
30	1			60	0
31	1			60	0
31	1			60	0
32	1			60	0
32	1			60	0
32	1			60	0
34	1			60	0
35	1			60	0
36	1			60	0
39	1			60	0
40	1			60	0
41	1			60	0
45	1			60	0
48	1			60	0
49	1			60	0
52	1			60	0
53	1			48		1
53	0			49		1
54	1			52		1
55	0			53		1
55	0			53		0
55	0			54		1
56	0			55		0
56	0			56		0
56	0			56		0
57	0			56		0
60	1			60		0
60	0			60		0
60	0			60		0
60	0			60		0
60	0			60		0
60	0			60		0
60	0			60		0
60	0			6		1
60	0			12		1
60	0			18		1
60	0			20		1
60	0			25		1
60	0			60		0
60	0			60		0
60	0			60		0
60	0			60		0
60	0			60		0
60	0			60		0
60	0			60		0
60	0			5			1
60	0			8			1
6		1		8			1
12		1		10			1
16		1		10			1
18		1		11			1
20		1		12			1
25		1		13			1
27		1		14			1
29		1		15			1
33		1		16			1
55		0		18			1
55		0		18			1
56		0		21			1
58		0		22			1
60		0		23			1
60		0		23			1
60		0		26			1
60		0		29			1
60		0		30			1
60		0		30			1
60		0		31			1
60		0		31			1
60		0		32			1
60		0		32			1
60		0		32			1
60		0		34			1
60		0		35			1
60		0		36			1
60		0		39			1
60		0		40			1
60		0		41			1
60		0		45			1
60		0		55			0
60		0		55			0
60		0		57			0
60		0		60			1
60		0		60			0
60		0		60			0
60		0		60			0
60		0		60			0
60		0		60			0
60		0		60			0
60		0		60			0
60		0		60			0
60		0		60			0
60		0		60			0
60		0		60			0
60		0		60			0
60		0		60			0
60		0		60			0
60		0		60			0
60		0		60			0
60		0		60			0
log-rank test, n = 119

## Sheet: Fig. 1f
qRT-PCR							IDO1 mRNA expression				Relative IDO1 mRNA expression
Immunoscore	sample-ID	Target	Ct	Target	Ct		Immunoscre-high	Immunoscore-intermediate	Immunoscore-low		Immunoscre-high	Immunoscore-intermediate	Immunoscore-low
High	1	GAPDH	17.9603	IDO1	28.0608		0.00149671	0.00137559	0.000859045		1.28005	1.17646	0.734692
High		GAPDH	18.5599	IDO1	27.093		0.00154291	0.00100788	0.000846109		1.31956	0.861982	0.723629
High		GAPDH	17.9228	IDO1	27.6031		0.0011034	0.000557287	0.00142908		0.943675	0.476616	1.22221
High	2	GAPDH	18.5714	IDO1	27.2315		0.00184782	0.0013622	0.00120266		1.58034	1.16501	1.02857
High		GAPDH	18.7516	IDO1	28.3938		0.00102142	0.00163949	0.000709045		0.873559	1.40216	0.606406
High		GAPDH	17.2267	IDO1	27.2262		0.00117218	0.000890577	0.000831365		1.0025	0.76166	0.711019
High	3	GAPDH	18.9079	IDO1	28.8926		0.0014938	0.000986261	0.00148368		1.27756	0.843493	1.26891
High		GAPDH	17.5693	IDO1	27.3884		0.00167006	0.0011705	0.00133515		1.42831	1.00106	1.14188
High		GAPDH	18.3762	IDO1	28.481		0.00128653	0.0015906	0.000817509		1.1003	1.36035	0.699169
High	4	GAPDH	18.8104	IDO1	27.007		0.000796575	0.00100785	0.00130851		0.681266	0.861957	1.11909
High		GAPDH	18.855	IDO1	28.853		0.000808617	0.00126683	0.00121586		0.691565	1.08345	1.03985
High		GAPDH	18.1409	IDO1	27.7421		0.000876072	0.000992257	0.000854617		0.749255	0.848621	0.730905
High	5	GAPDH	17.2614	IDO1	28.2083		0.000855918	0.00106444	0.000887116		0.732019	0.910356	0.7587
High		GAPDH	18.6241	IDO1	28.4214		0.000941288	0.00136474	0.000959573		0.805031	1.16718	0.820669
High		GAPDH	18.9528	IDO1	28.0395		0.00141999	0.0016334	0.000747113		1.21444	1.39695	0.638964
High	6	GAPDH	18.607	IDO1	27.3804		0.00106018	0.00113195	0.00111056		0.906714	0.968089	0.949799
High		GAPDH	17.7833	IDO1	27.1633		0.000527929	0.00114331	0.000902022		0.451508	0.977806	0.771449
High		GAPDH	17.0419	IDO1	28.3525		0.00205863	0.000956788	0.000875792		1.76063	0.818287	0.749015
High	7	GAPDH	18.4909	IDO1	27.2174		0.00106503	0.000731402	0.00149986		0.91086	0.625527	1.28275
High		GAPDH	18.8809	IDO1	27.6424		0.00171684	0.00230161	0.000726299		1.46831	1.96843	0.621163
High		GAPDH	17.6927	IDO1	28.7689		0.00153316	0.00108476	0.00130928		1.31123	0.927735	1.11976
High	8	GAPDH	18.4739	IDO1	28.5617		0.00117413	0.000619151	0.000916859		1.00416	0.529525	0.784138
High		GAPDH	18.7844	IDO1	27.0662		0.000928155	0.000920941	0.00117844		0.793798	0.787629	1.00785
High		GAPDH	18.7716	IDO1	28.6851		0.000521599	0.00100848	0.00276989		0.446094	0.862496	2.36893
High	9	GAPDH	18.225	IDO1	27.1146		0.000907356	0.000792223	0.0010517		0.77601	0.677543	0.89946
High		GAPDH	18.0596	IDO1	28.8607		0.00156466	0.00164551	0.00065674		1.33817	1.40731	0.561672
High		GAPDH	17.4124	IDO1	27.1197		0.00109106	0.000729689	0.00132155		0.933126	0.624062	1.13025
High	10	GAPDH	17.1439	IDO1	27.4078		0.000832344	0.000971231	0.00110742		0.711857	0.830639	0.947117
High		GAPDH	17.0484	IDO1	27.8253		0.00109448	0.000990262	0.000861502		0.936046	0.846915	0.736794
High		GAPDH	18.5013	IDO1	28.5712		0.00116215		0.000931335		0.993925		0.796519
High	11	GAPDH	17.9341	IDO1	28.2779		0.000716857		0.0010851		0.613087		0.928022
High		GAPDH	17.4163	IDO1	27.9337		0.00175828		0.000937166		1.50376		0.801505
High		GAPDH	17.0804	IDO1	27.2363		0.00116541		0.00189103		0.99671		1.61729
High	12	GAPDH	18.0799	IDO1	27.8643		0.000955033		0.000837079		0.816786		0.715906
High		GAPDH	17.3795	IDO1	28.1843		0.000945487		0.00111305		0.808621		0.951932
High		GAPDH	18.6033	IDO1	28.5695		0.00130866		0.000858357		1.11922		0.734104
High	13	GAPDH	18.6114	IDO1	28.2987				0.000819246				0.700655
High		GAPDH	18.0499	IDO1	28.7754				0.00097381				0.832845
High		GAPDH	18.7505	IDO1	28.9992				0.000863047				0.738115
High	14	GAPDH	17.2519	IDO1	27.5732				0.00105742				0.904349
High		GAPDH	18.598	IDO1	28.9957				0.000992255				0.848619
High		GAPDH	17.526	IDO1	27.4205				0.000846697				0.724132
High	15	GAPDH	17.4848	IDO1	27.0465				0.00111				0.949323
High		GAPDH	17.9481	IDO1	28.2208				0.000962371				0.823062
High		GAPDH	18.505	IDO1	27.2945				0.000985655				0.842975
High	16	GAPDH	17.4861	IDO1	27.7672				0.000755386				0.646039
High		GAPDH	17.1964	IDO1	27.0661				0.000979577				0.837777
High		GAPDH	18.0459	IDO1	27.6398				0.00093935				0.803373
High	17	GAPDH	17.1783	IDO1	28.3901				0.000973731				0.832777
High		GAPDH	17.1478	IDO1	28.7043				0.000915511				0.782984
High		GAPDH	17.5047	IDO1	27.6211				0.000993266				0.849484
High	18	GAPDH	18.9199	IDO1	27.2326				0.00109502				0.936505
High		GAPDH	18.4584	IDO1	27.4471				0.00214347				1.83319
High		GAPDH	18.6464	IDO1	28.3364				0.000139007				0.118885
High	19	GAPDH	17.141	IDO1	27.1194						Two-sided Student’s t test
High		GAPDH	18.8431	IDO1	28.0787
High		GAPDH	17.7356	IDO1	28.509
High	20	GAPDH	18.2209	IDO1	27.1206
High		GAPDH	17.945	IDO1	28.1523
High		GAPDH	18.5277	IDO1	27.1896
High	21	GAPDH	18.9393	IDO1	27.9265
High		GAPDH	18.0737	IDO1	28.3091
High		GAPDH	18.9678	IDO1	27.8354
High	22	GAPDH	17.7731	IDO1	27.5094
High		GAPDH	18.2818	IDO1	27.267
High		GAPDH	17.5987	IDO1	28.2509
High	23	GAPDH	18.974	IDO1	28.5291
High		GAPDH	18.2085	IDO1	28.4017
High		GAPDH	17.3569	IDO1	27.9062
High	24	GAPDH	17.2774	IDO1	28.4492
High		GAPDH	17.3933	IDO1	28.9055
High		GAPDH	17.4197	IDO1	27.7076
High	25	GAPDH	17.1965	IDO1	27.32
High		GAPDH	17.9643	IDO1	28.6098
High		GAPDH	18.7946	IDO1	28.8395
High	26	GAPDH	18.2972	IDO1	27.6545
High		GAPDH	17.3948	IDO1	27.4695
High		GAPDH	18.9552	IDO1	27.49
High	27	GAPDH	18.466	IDO1	28.0343
High		GAPDH	17.6254	IDO1	27.4103
High		GAPDH	17.0519	IDO1	27.3184
High	28	GAPDH	18.1758	IDO1	28.6896
High		GAPDH	17.757	IDO1	28.1556
High		GAPDH	17.9875	IDO1	27.8801
High	29	GAPDH	17.0971	IDO1	27.8728
High		GAPDH	17.8877	IDO1	27.6516
High		GAPDH	18.1829	IDO1	27.2262
High	30	GAPDH	18.8627	IDO1	27.3908
High		GAPDH	17.1781	IDO1	27.1051
High		GAPDH	17.524	IDO1	28.8291
High	31	GAPDH	18.2157	IDO1	28.5996
High		GAPDH	17.5841	IDO1	28.9816
High		GAPDH	18.3698	IDO1	28.0722
High	32	GAPDH	18.825	IDO1	27.7054
High		GAPDH	18.1415	IDO1	27.5939
High		GAPDH	18.1491	IDO1	27.3018
High	33	GAPDH	17.5659	IDO1	27.0107
High		GAPDH	17.0537	IDO1	28.1359
High		GAPDH	18.9387	IDO1	27.903
High	34	GAPDH	18.3989	IDO1	27.7685
High		GAPDH	18.6115	IDO1	28.6851
High		GAPDH	17.1994	IDO1	28.0014
High	35	GAPDH	18.2788	IDO1	28.6104
High		GAPDH	17.806	IDO1	27.329
High		GAPDH	17.3727	IDO1	27.9364
High	36	GAPDH	18.9424	IDO1	28.2243
High		GAPDH	18.4328	IDO1	28.8973
High		GAPDH	18.943	IDO1	28.0586
intermediate	37	GAPDH	17.1128	IDO1	28.7563
intermediate		GAPDH	18.5287	IDO1	27.0646
intermediate		GAPDH	18.3858	IDO1	27.2389
intermediate	38	GAPDH	17.9965	IDO1	27.3084
intermediate		GAPDH	17.6787	IDO1	27.7503
intermediate		GAPDH	17.9125	IDO1	28.7332
intermediate	39	GAPDH	17.1851	IDO1	28.6166
intermediate		GAPDH	18.9019	IDO1	28.9563
intermediate		GAPDH	17.5506	IDO1	28.5272
intermediate	40	GAPDH	18.1076	IDO1	27.0743
intermediate		GAPDH	18.5652	IDO1	28.0212
intermediate		GAPDH	17.3764	IDO1	27.6754
intermediate	41	GAPDH	18.5111	IDO1	27.2691
intermediate		GAPDH	17.9316	IDO1	27.0228
intermediate		GAPDH	18.2277	IDO1	28.5448
intermediate	42	GAPDH	17.8097	IDO1	28.5825
intermediate		GAPDH	17.6017	IDO1	27.079
intermediate		GAPDH	17.9184	IDO1	28.6599
intermediate	43	GAPDH	17.0488	IDO1	27.5492
intermediate		GAPDH	18.6708	IDO1	27.542
intermediate		GAPDH	17.64	IDO1	28.3723
intermediate	44	GAPDH	18.1213	IDO1	27.4274
intermediate		GAPDH	17.3135	IDO1	27.0463
intermediate		GAPDH	17.4342	IDO1	27.6831
intermediate	45	GAPDH	18.8272	IDO1	27.9369
intermediate		GAPDH	18.8102	IDO1	28.5269
intermediate		GAPDH	17.648	IDO1	27.08
intermediate	46	GAPDH	17.3688	IDO1	28.283
intermediate		GAPDH	17.6524	IDO1	27.6475
intermediate		GAPDH	18.9215	IDO1	27.945
intermediate	47	GAPDH	18.9165	IDO1	27.1638
intermediate		GAPDH	17.0465	IDO1	27.389
intermediate		GAPDH	18.1227	IDO1	28.9926
intermediate	48	GAPDH	18.4501	IDO1	28.4123
intermediate		GAPDH	18.676	IDO1	27.7022
intermediate		GAPDH	17.5918	IDO1	28.7331
intermediate	49	GAPDH	17.5437	IDO1	27.1763
intermediate		GAPDH	18.4823	IDO1	28.682
intermediate		GAPDH	18.0149	IDO1	28.2414
intermediate	50	GAPDH	18.8755	IDO1	28.4452
intermediate		GAPDH	18.2149	IDO1	28.0792
intermediate		GAPDH	17.4894	IDO1	27.0103
intermediate	51	GAPDH	17.5956	IDO1	28.0463
intermediate		GAPDH	18.8958	IDO1	27.965
intermediate		GAPDH	18.8046	IDO1	27.2122
intermediate	52	GAPDH	17.1554	IDO1	27.4155
intermediate		GAPDH	18.7946	IDO1	27.865
intermediate		GAPDH	17.7172	IDO1	27.7886
intermediate	53	GAPDH	17.0364	IDO1	27.6705
intermediate		GAPDH	17.5302	IDO1	27.6066
intermediate		GAPDH	18.4988	IDO1	27.1611
intermediate	54	GAPDH	18.3029	IDO1	28.8351
intermediate		GAPDH	18.3325	IDO1	28.6669
intermediate		GAPDH	17.3408	IDO1	27.1803
intermediate	55	GAPDH	17.4386	IDO1	27.5718
intermediate		GAPDH	18.0128	IDO1	27.935
intermediate		GAPDH	17.0091	IDO1	28.2951
intermediate	56	GAPDH	18.6768	IDO1	27.4495
intermediate		GAPDH	18.9967	IDO1	27.1765
intermediate		GAPDH	18.1039	IDO1	27.459
intermediate	57	GAPDH	17.0782	IDO1	28.5388
intermediate		GAPDH	18.0215	IDO1	27.3645
intermediate		GAPDH	18.226	IDO1	27.2755
intermediate	58	GAPDH	18.7753	IDO1	28.9895
intermediate		GAPDH	17.4288	IDO1	28.6372
intermediate		GAPDH	17.9653	IDO1	28.5513
intermediate	59	GAPDH	18.4351	IDO1	27.8364
intermediate		GAPDH	17.0226	IDO1	28.2641
intermediate		GAPDH	18.7152	IDO1	28.3854
intermediate	60	GAPDH	18.6016	IDO1	28.2531
intermediate		GAPDH	18.4965	IDO1	28.4506
intermediate		GAPDH	18.367	IDO1	28.6494
intermediate	61	GAPDH	18.6706	IDO1	27.7206
intermediate		GAPDH	17.8457	IDO1	28.8689
intermediate		GAPDH	17.1545	IDO1	28.2096
intermediate	62	GAPDH	18.653	IDO1	28.2019
intermediate		GAPDH	18.1974	IDO1	27.1274
intermediate		GAPDH	18.262	IDO1	27.7262
intermediate	63	GAPDH	17.9421	IDO1	27.7206
intermediate		GAPDH	17.1891	IDO1	28.0808
intermediate		GAPDH	17.4536	IDO1	28.0749
intermediate	64	GAPDH	17.6909	IDO1	27.616
intermediate		GAPDH	18.0056	IDO1	28.8338
intermediate		GAPDH	17.4605	IDO1	27.185
intermediate	65	GAPDH	17.5374	IDO1	27.5768
intermediate		GAPDH	17.5408	IDO1	28.6304
intermediate		GAPDH	18.4221	IDO1	27.4865
low	66	GAPDH	17.0054	IDO1	27.0875
low		GAPDH	17.6353	IDO1	27.3588
low		GAPDH	17.4675	IDO1	28.6354
low	67	GAPDH	18.3195	IDO1	28.4803
low		GAPDH	17.3145	IDO1	28.8732
low		GAPDH	18.1445	IDO1	27.4413
low	68	GAPDH	17.57	IDO1	28.651
low		GAPDH	17.8068	IDO1	27.2084
low		GAPDH	18.8345	IDO1	27.1416
low	69	GAPDH	18.3474	IDO1	28.3961
low		GAPDH	18.2912	IDO1	27.3921
low		GAPDH	17.719	IDO1	27.8396
low	70	GAPDH	18.3998	IDO1	27.6621
low		GAPDH	17.1693	IDO1	28.573
low		GAPDH	17.7703	IDO1	28.7339
low	71	GAPDH	17.4585	IDO1	28.9401
low		GAPDH	17.2397	IDO1	28.4112
low		GAPDH	18.9564	IDO1	27.4218
low	72	GAPDH	18.0795	IDO1	27.8286
low		GAPDH	18.9493	IDO1	27.1998
low		GAPDH	17.1057	IDO1	27.3669
low	73	GAPDH	18.7109	IDO1	28.575
low		GAPDH	18.8393	IDO1	27.4006
low		GAPDH	18.2227	IDO1	28.8979
low	74	GAPDH	18.4698	IDO1	28.4959
low		GAPDH	18.5213	IDO1	28.5269
low		GAPDH	17.6897	IDO1	28.4291
low	75	GAPDH	18.3785	IDO1	28.3676
low		GAPDH	18.85	IDO1	27.3634
low		GAPDH	17.1402	IDO1	27.5546
low	76	GAPDH	18.9257	IDO1	28.7524
low		GAPDH	18.4026	IDO1	27.996
low		GAPDH	18.7855	IDO1	28.5237
low	77	GAPDH	17.6518	IDO1	27.6167
low		GAPDH	18.1398	IDO1	28.8419
low		GAPDH	17.0785	IDO1	27.3712
low	78	GAPDH	18.4124	IDO1	27.4711
low		GAPDH	17.2973	IDO1	28.3163
low		GAPDH	17.5767	IDO1	28.0473
low	79	GAPDH	17.9	IDO1	27.5437
low		GAPDH	18.6891	IDO1	28.7923
low		GAPDH	17.4885	IDO1	28.0802
low	80	GAPDH	18.7053	IDO1	28.6826
low		GAPDH	17.0857	IDO1	28.5337
low		GAPDH	17.3728	IDO1	27.4437
low	81	GAPDH	18.7071	IDO1	28.5882
low		GAPDH	17.9045	IDO1	28.7959
low		GAPDH	18.9911	IDO1	27.8433
low	82	GAPDH	17.7719	IDO1	27.685
low		GAPDH	18.1482	IDO1	28.7737
low		GAPDH	17.8268	IDO1	27.8508
low	83	GAPDH	17.8244	IDO1	28.8935
low		GAPDH	17.4359	IDO1	27.3047
low		GAPDH	18.1872	IDO1	28.1533
low	84	GAPDH	18.732	IDO1	27.8397
low		GAPDH	18.4988	IDO1	28.1831
low		GAPDH	17.6554	IDO1	27.1875
low	85	GAPDH	17.4013	IDO1	28.7723
low		GAPDH	17.715	IDO1	28.6882
low		GAPDH	18.6874	IDO1	27.8254
low	86	GAPDH	18.9454	IDO1	28.2357
low		GAPDH	18.698	IDO1	27.5193
low		GAPDH	17.4291	IDO1	28.1607
low	87	GAPDH	17.918	IDO1	28.9317
low		GAPDH	18.2781	IDO1	28.6773
low		GAPDH	17.6373	IDO1	27.1701
low	88	GAPDH	18.8392	IDO1	28.1974
low		GAPDH	18.0636	IDO1	28.5682
low		GAPDH	18.7819	IDO1	28.142
low	89	GAPDH	18.5946	IDO1	27.8197
low		GAPDH	18.999	IDO1	27.0335
low		GAPDH	18.9104	IDO1	27.2481
low	90	GAPDH	17.0738	IDO1	28.8999
low		GAPDH	18.4638	IDO1	27.1287
low		GAPDH	17.8795	IDO1	27.5872
low	91	GAPDH	17.0263	IDO1	28.7796
low		GAPDH	17.8795	IDO1	28.5556
low		GAPDH	17.0221	IDO1	27.0047
low	92	GAPDH	18.8376	IDO1	28.6766
low		GAPDH	18.3668	IDO1	27.0572
low		GAPDH	17.2402	IDO1	27.8422
low	93	GAPDH	18.2643	IDO1	28.7606
low		GAPDH	18.1051	IDO1	28.1682
low		GAPDH	17.5607	IDO1	27.0165
low	94	GAPDH	18.5427	IDO1	28.2227
low		GAPDH	17.6251	IDO1	28.7923
low		GAPDH	18.9882	IDO1	28.7569
low	95	GAPDH	17.5059	IDO1	28.0691
low		GAPDH	17.4427	IDO1	27.167
low		GAPDH	17.7294	IDO1	27.8002
low	96	GAPDH	17.5755	IDO1	28.8403
low		GAPDH	18.2447	IDO1	27.3633
low		GAPDH	17.6256	IDO1	27.2554
low	97	GAPDH	17.7417	IDO1	28.273
low		GAPDH	18.0895	IDO1	28.9117
low		GAPDH	18.5202	IDO1	27.6267
low	98	GAPDH	18.1599	IDO1	28.3427
low		GAPDH	18.789	IDO1	27.0394
low		GAPDH	18.7082	IDO1	27.7054
low	99	GAPDH	17.8289	IDO1	28.1986
low		GAPDH	17.8788	IDO1	27.018
low		GAPDH	17.0664	IDO1	28.8188
low	100	GAPDH	17.535	IDO1	28.382
low		GAPDH	17.9029	IDO1	27.1506
low		GAPDH	17.9826	IDO1	27.5777
low	101	GAPDH	17.5742	IDO1	27.7667
low		GAPDH	17.6468	IDO1	27.9474
low		GAPDH	17.7216	IDO1	27.7935
low	102	GAPDH	17.6099	IDO1	27.8312
low		GAPDH	17.7382	IDO1	27.8938
low		GAPDH	17.486	IDO1	27.8699
low	103	GAPDH	17.6402	IDO1	27.4345
low		GAPDH	17.5211	IDO1	27.8659
low		GAPDH	17.9027	IDO1	27.8153
low	104	GAPDH	17.4676	IDO1	27.6019
low		GAPDH	17.5722	IDO1	27.8194
low		GAPDH	17.4548	IDO1	27.6182
low	105	GAPDH	17.6185	IDO1	27.6465
low		GAPDH	17.5716	IDO1	27.6168
low		GAPDH	17.9879	IDO1	27.5713
low	106	GAPDH	17.4034	IDO1	27.8471
low		GAPDH	17.963	IDO1	27.4076
low		GAPDH	17.7908	IDO1	27.8837
low	107	GAPDH	17.4535	IDO1	27.9541
low		GAPDH	17.9496	IDO1	27.9563
low		GAPDH	17.7799	IDO1	27.8911
low	108	GAPDH	17.648	IDO1	27.6362
low		GAPDH	17.9502	IDO1	27.5141
low		GAPDH	17.762	IDO1	27.6598
low	109	GAPDH	17.5175	IDO1	27.9042
low		GAPDH	17.9673	IDO1	27.8641
low		GAPDH	17.9141	IDO1	27.702
low	110	GAPDH	17.6476	IDO1	27.7106
low		GAPDH	17.779	IDO1	27.6243
low		GAPDH	17.5335	IDO1	27.5879
low	111	GAPDH	17.4282	IDO1	27.9396
low		GAPDH	17.9035	IDO1	27.9623
low		GAPDH	17.4007	IDO1	27.9421
low	112	GAPDH	17.9558	IDO1	27.9252
low		GAPDH	17.4843	IDO1	27.5773
low		GAPDH	17.7887	IDO1	27.7339
low	113	GAPDH	17.4801	IDO1	27.4832
low		GAPDH	17.7086	IDO1	27.6708
low		GAPDH	17.515	IDO1	27.7295
low	114	GAPDH	17.661	IDO1	27.5096
low		GAPDH	17.6689	IDO1	27.9223
low		GAPDH	17.7146	IDO1	27.6552
low	115	GAPDH	17.8002	IDO1	27.7698
low		GAPDH	17.44	IDO1	27.6382
low		GAPDH	17.4497	IDO1	27.5686
low	116	GAPDH	17.8089	IDO1	27.6732
low		GAPDH	17.8812	IDO1	27.7489
low		GAPDH	17.5192	IDO1	27.7148
low	117	GAPDH	17.5295	IDO1	27.7028
low		GAPDH	17.7777	IDO1	27.4155
low		GAPDH	17.938	IDO1	27.6478
low	118	GAPDH	17.5226	IDO1	26.6431
low		GAPDH	17.8837	IDO1	26.4864
low		GAPDH	17.6616	IDO1	26.5403
low	119	GAPDH	17.6107	IDO1	28.779
low		GAPDH	17.4958	IDO1	28.7065
low		GAPDH	17.5476	IDO1	27.9978
Ct represents the cycle threshold for each transcript.
The mRNA expression was calculated with 2[(Ct of gene) - (Ct of GAPDH)]

## Sheet: Fig. 1g
qRT-PCR							IDO1 mRNA expression			Relative IDO1 mRNA expression
IDO1-expression status	sample-ID	Target	Ct	Target	Ct		IDO-low	IDO1-high		IDO-low	IDO1-high
low	9	GAPDH	18.225	IDO1	27.1146		0.00109106	0.00137559		1.03551	1.30555
		GAPDH	18.0596	IDO1	28.8607		0.000832344	0.00100788		0.789967	0.956564
		GAPDH	17.4124	IDO1	27.1197		0.00109448	0.000557287		1.03876	0.528913
	10	GAPDH	17.1439	IDO1	27.4078		0.00116215	0.0013622		1.10299	1.29285
		GAPDH	17.0484	IDO1	27.8253		0.000716857	0.00163949		0.68036	1.55602
		GAPDH	18.5013	IDO1	28.5712		0.00175828	0.000890577		1.66877	0.845235
	11	GAPDH	17.9341	IDO1	28.2779		0.00116541	0.00189103		1.10608	1.79475
		GAPDH	17.4163	IDO1	27.9337		0.000955033	0.000837079		0.90641	0.794461
		GAPDH	17.0804	IDO1	27.2363		0.000945487	0.00111305		0.897349	1.05638
	12	GAPDH	18.0799	IDO1	27.8643		0.00130866	0.000858357		1.24203	0.814655
		GAPDH	17.3795	IDO1	28.1843		0.000920941	0.000819246		0.874053	0.777535
		GAPDH	18.6033	IDO1	28.5695		0.00100848	0.00097381		0.957136	0.924231
	13	GAPDH	18.6114	IDO1	28.2987		0.000792223	0.000863047		0.751888	0.819107
		GAPDH	18.0499	IDO1	28.7754		0.00164551	0.00105742		1.56173	1.00358
		GAPDH	18.7505	IDO1	28.9992		0.000729689	0.000992255		0.692538	0.941736
	14	GAPDH	17.2519	IDO1	27.5732		0.000971231	0.000846697		0.921783	0.803589
		GAPDH	18.598	IDO1	28.9957		0.000990262	0.00149671		0.939845	1.42051
		GAPDH	17.526	IDO1	27.4205		0.00093935	0.00154291		0.891525	1.46435
	15	GAPDH	17.4848	IDO1	27.0465		0.000973731	0.0011034		0.924155	1.04722
		GAPDH	17.9481	IDO1	28.2208		0.000915511	0.00184782		0.868899	1.75375
		GAPDH	18.505	IDO1	27.2945		0.000993266	0.00102142		0.942696	0.969412
	16	GAPDH	17.4861	IDO1	27.7672		0.00109502	0.00117218		1.03927	1.1125
		GAPDH	17.1964	IDO1	27.0661		0.00214347	0.0014938		2.03434	1.41774
		GAPDH	18.0459	IDO1	27.6398		0.000139007	0.00167006		0.13193	1.58504
	17	GAPDH	17.1783	IDO1	28.3901		0.00128653	0.000986261		1.22103	0.936047
		GAPDH	17.1478	IDO1	28.7043		0.000796575	0.0011705		0.756019	1.1109
		GAPDH	17.5047	IDO1	27.6211		0.000808617	0.0015906		0.767448	1.50962
	18	GAPDH	18.9199	IDO1	27.2326		0.000876072	0.00100785		0.831469	0.956538
		GAPDH	18.4584	IDO1	27.4471		0.000855918	0.00126683		0.812341	1.20233
		GAPDH	18.6464	IDO1	28.3364		0.000941288	0.000992257		0.893365	0.941738
	19	GAPDH	17.141	IDO1	27.1194		0.00141999	0.00106444		1.3477	1.01025
		GAPDH	18.8431	IDO1	28.0787		0.000619151	0.00136474		0.587628	1.29526
		GAPDH	17.7356	IDO1	28.509		0.00106018	0.0016334		1.00621	1.55024
	20	GAPDH	18.2209	IDO1	27.1206		0.000527929	0.00113195		0.501051	1.07431
		GAPDH	17.945	IDO1	28.1523		0.00205863	0.00114331		1.95382	1.0851
		GAPDH	18.5277	IDO1	27.1896		0.00106503	0.000916859		1.01081	0.870179
	21	GAPDH	18.9393	IDO1	27.9265		0.00171684	0.00117844		1.62943	1.11844
		GAPDH	18.0737	IDO1	28.3091		0.00153316	0.00276989		1.4551	2.62886
		GAPDH	18.9678	IDO1	27.8354		0.00117413	0.0010517		1.11435	0.998155
	22	GAPDH	17.7731	IDO1	27.5094		0.000928155	0.00065674		0.8809	0.623303
		GAPDH	18.2818	IDO1	27.267		0.000521599	0.00132155		0.495043	1.25427
		GAPDH	17.5987	IDO1	28.2509		0.000907356	0.00110742		0.86116	1.05104
	23	GAPDH	18.974	IDO1	28.5291		0.00156466	0.000861502		1.485	0.81764
		GAPDH	18.2085	IDO1	28.4017		0.000956788	0.000931335		0.908075	0.883918
		GAPDH	17.3569	IDO1	27.9062		0.000731402	0.0010851		0.694164	1.02985
	24	GAPDH	17.2774	IDO1	28.4492		0.00230161	0.000937166		2.18442	0.889452
		GAPDH	17.3933	IDO1	28.9055		0.00108476	0.000859045		1.02953	0.815308
		GAPDH	17.4197	IDO1	27.7076		0.00111	0.000846109		1.05349	0.803031
	25	GAPDH	17.1965	IDO1	27.32		0.000962371	0.00142908		0.913374	1.35632
		GAPDH	17.9643	IDO1	28.6098		0.000985655	0.00120266		0.935472	1.14143
		GAPDH	18.7946	IDO1	28.8395		0.000755386	0.000709045		0.716927	0.672945
	26	GAPDH	18.2972	IDO1	27.6545		0.000979577	0.000831365		0.929704	0.789037
		GAPDH	17.3948	IDO1	27.4695			0.00148368			1.40814
		GAPDH	18.9552	IDO1	27.49			0.00133515			1.26717
	27	GAPDH	18.466	IDO1	28.0343			0.000817509			0.775887
		GAPDH	17.6254	IDO1	27.4103			0.00130851			1.24189
		GAPDH	17.0519	IDO1	27.3184			0.00121586			1.15395
	28	GAPDH	18.1758	IDO1	28.6896			0.000854617			0.811106
		GAPDH	17.757	IDO1	28.1556			0.000887116			0.84195
		GAPDH	17.9875	IDO1	27.8801			0.000959573			0.910718
	29	GAPDH	17.0971	IDO1	27.8728			0.000747113			0.709075
		GAPDH	17.8877	IDO1	27.6516			0.00111056			1.05402
		GAPDH	18.1829	IDO1	27.2262			0.000902022			0.856097
	30	GAPDH	18.8627	IDO1	27.3908			0.000875792			0.831203
		GAPDH	17.1781	IDO1	27.1051			0.00149986			1.4235
		GAPDH	17.524	IDO1	28.8291			0.000726299			0.689321
	31	GAPDH	18.2157	IDO1	28.5996			0.00130928			1.24262
		GAPDH	17.5841	IDO1	28.9816					Two-sided Student’s t test
		GAPDH	18.3698	IDO1	28.0722
	32	GAPDH	18.825	IDO1	27.7054
		GAPDH	18.1415	IDO1	27.5939
		GAPDH	18.1491	IDO1	27.3018
	33	GAPDH	17.5659	IDO1	27.0107
		GAPDH	17.0537	IDO1	28.1359
		GAPDH	18.9387	IDO1	27.903
	34	GAPDH	18.3989	IDO1	27.7685
		GAPDH	18.6115	IDO1	28.6851
		GAPDH	17.1994	IDO1	28.0014
	35	GAPDH	18.2788	IDO1	28.6104
		GAPDH	17.806	IDO1	27.329
		GAPDH	17.3727	IDO1	27.9364
	36	GAPDH	18.9424	IDO1	28.2243
		GAPDH	18.4328	IDO1	28.8973
		GAPDH	18.943	IDO1	28.0586
	54	GAPDH	18.3029	IDO1	28.8351
		GAPDH	18.3325	IDO1	28.6669
		GAPDH	17.3408	IDO1	27.1803
	55	GAPDH	17.4386	IDO1	27.5718
		GAPDH	18.0128	IDO1	27.935
		GAPDH	17.0091	IDO1	28.2951
	56	GAPDH	18.6768	IDO1	27.4495
		GAPDH	18.9967	IDO1	27.1765
		GAPDH	18.1039	IDO1	27.459
	57	GAPDH	17.0782	IDO1	28.5388
		GAPDH	18.0215	IDO1	27.3645
		GAPDH	18.226	IDO1	27.2755
	58	GAPDH	18.7753	IDO1	28.9895
		GAPDH	17.4288	IDO1	28.6372
		GAPDH	17.9653	IDO1	28.5513
	59	GAPDH	18.4351	IDO1	27.8364
		GAPDH	17.0226	IDO1	28.2641
		GAPDH	18.7152	IDO1	28.3854
	60	GAPDH	18.6016	IDO1	28.2531
		GAPDH	18.4965	IDO1	28.4506
		GAPDH	18.367	IDO1	28.6494
	61	GAPDH	18.6706	IDO1	27.7206
		GAPDH	17.8457	IDO1	28.8689
		GAPDH	17.1545	IDO1	28.2096
	62	GAPDH	18.653	IDO1	28.2019
		GAPDH	18.1974	IDO1	27.1274
		GAPDH	18.262	IDO1	27.7262
	63	GAPDH	17.9421	IDO1	27.7206
		GAPDH	17.1891	IDO1	28.0808
		GAPDH	17.4536	IDO1	28.0749
	64	GAPDH	17.6909	IDO1	27.616
		GAPDH	18.0056	IDO1	28.8338
		GAPDH	17.4605	IDO1	27.185
	65	GAPDH	17.5374	IDO1	27.5768
		GAPDH	17.5408	IDO1	28.6304
		GAPDH	18.4221	IDO1	27.4865
	108	GAPDH	17.648	IDO1	27.6362
		GAPDH	17.9502	IDO1	27.5141
		GAPDH	17.762	IDO1	27.6598
	109	GAPDH	17.5175	IDO1	27.9042
		GAPDH	17.9673	IDO1	27.8641
		GAPDH	17.9141	IDO1	27.702
	110	GAPDH	17.6476	IDO1	27.7106
		GAPDH	17.779	IDO1	27.6243
		GAPDH	17.5335	IDO1	27.5879
	111	GAPDH	17.4282	IDO1	27.9396
		GAPDH	17.9035	IDO1	27.9623
		GAPDH	17.4007	IDO1	27.9421
	112	GAPDH	17.9558	IDO1	27.9252
		GAPDH	17.4843	IDO1	27.5773
		GAPDH	17.7887	IDO1	27.7339
	113	GAPDH	17.4801	IDO1	27.4832
		GAPDH	17.7086	IDO1	27.6708
		GAPDH	17.515	IDO1	27.7295
	114	GAPDH	17.661	IDO1	27.5096
		GAPDH	17.6689	IDO1	27.9223
		GAPDH	17.7146	IDO1	27.6552
	115	GAPDH	17.8002	IDO1	27.7698
		GAPDH	17.44	IDO1	27.6382
		GAPDH	17.4497	IDO1	27.5686
	116	GAPDH	17.8089	IDO1	27.6732
		GAPDH	17.8812	IDO1	27.7489
		GAPDH	17.5192	IDO1	27.7148
	117	GAPDH	17.5295	IDO1	27.7028
		GAPDH	17.7777	IDO1	27.4155
		GAPDH	17.938	IDO1	27.6478
	118	GAPDH	17.5226	IDO1	26.6431
		GAPDH	17.8837	IDO1	26.4864
		GAPDH	17.6616	IDO1	26.5403
	119	GAPDH	17.6107	IDO1	28.779
		GAPDH	17.4958	IDO1	28.7065
		GAPDH	17.5476	IDO1	27.9978
high	1	GAPDH	17.9603	IDO1	28.0608
		GAPDH	18.5599	IDO1	27.093
		GAPDH	17.9228	IDO1	27.6031
	2	GAPDH	18.5714	IDO1	27.2315
		GAPDH	18.7516	IDO1	28.3938
		GAPDH	17.2267	IDO1	27.2262
	3	GAPDH	18.9079	IDO1	28.8926
		GAPDH	17.5693	IDO1	27.3884
		GAPDH	18.3762	IDO1	28.481
	4	GAPDH	18.8104	IDO1	27.007
		GAPDH	18.855	IDO1	28.853
		GAPDH	18.1409	IDO1	27.7421
	5	GAPDH	17.2614	IDO1	28.2083
		GAPDH	18.6241	IDO1	28.4214
		GAPDH	18.9528	IDO1	28.0395
	6	GAPDH	18.607	IDO1	27.3804
		GAPDH	17.7833	IDO1	27.1633
		GAPDH	17.0419	IDO1	28.3525
	7	GAPDH	18.4909	IDO1	27.2174
		GAPDH	18.8809	IDO1	27.6424
		GAPDH	17.6927	IDO1	28.7689
	8	GAPDH	18.4739	IDO1	28.5617
		GAPDH	18.7844	IDO1	27.0662
		GAPDH	18.7716	IDO1	28.6851
	37	GAPDH	17.1128	IDO1	28.7563
		GAPDH	18.5287	IDO1	27.0646
		GAPDH	18.3858	IDO1	27.2389
	38	GAPDH	17.9965	IDO1	27.3084
		GAPDH	17.6787	IDO1	27.7503
		GAPDH	17.9125	IDO1	28.7332
	39	GAPDH	17.1851	IDO1	28.6166
		GAPDH	18.9019	IDO1	28.9563
		GAPDH	17.5506	IDO1	28.5272
	40	GAPDH	18.1076	IDO1	27.0743
		GAPDH	18.5652	IDO1	28.0212
		GAPDH	17.3764	IDO1	27.6754
	41	GAPDH	18.5111	IDO1	27.2691
		GAPDH	17.9316	IDO1	27.0228
		GAPDH	18.2277	IDO1	28.5448
	42	GAPDH	17.8097	IDO1	28.5825
		GAPDH	17.6017	IDO1	27.079
		GAPDH	17.9184	IDO1	28.6599
	43	GAPDH	17.0488	IDO1	27.5492
		GAPDH	18.6708	IDO1	27.542
		GAPDH	17.64	IDO1	28.3723
	44	GAPDH	18.1213	IDO1	27.4274
		GAPDH	17.3135	IDO1	27.0463
		GAPDH	17.4342	IDO1	27.6831
	45	GAPDH	18.8272	IDO1	27.9369
		GAPDH	18.8102	IDO1	28.5269
		GAPDH	17.648	IDO1	27.08
	46	GAPDH	17.3688	IDO1	28.283
		GAPDH	17.6524	IDO1	27.6475
		GAPDH	18.9215	IDO1	27.945
	47	GAPDH	18.9165	IDO1	27.1638
		GAPDH	17.0465	IDO1	27.389
		GAPDH	18.1227	IDO1	28.9926
	48	GAPDH	18.4501	IDO1	28.4123
		GAPDH	18.676	IDO1	27.7022
		GAPDH	17.5918	IDO1	28.7331
	49	GAPDH	17.5437	IDO1	27.1763
		GAPDH	18.4823	IDO1	28.682
		GAPDH	18.0149	IDO1	28.2414
	50	GAPDH	18.8755	IDO1	28.4452
		GAPDH	18.2149	IDO1	28.0792
		GAPDH	17.4894	IDO1	27.0103
	51	GAPDH	17.5956	IDO1	28.0463
		GAPDH	18.8958	IDO1	27.965
		GAPDH	18.8046	IDO1	27.2122
	52	GAPDH	17.1554	IDO1	27.4155
		GAPDH	18.7946	IDO1	27.865
		GAPDH	17.7172	IDO1	27.7886
	53	GAPDH	17.0364	IDO1	27.6705
		GAPDH	17.5302	IDO1	27.6066
		GAPDH	18.4988	IDO1	27.1611
	66	GAPDH	17.0054	IDO1	27.0875
		GAPDH	17.6353	IDO1	27.3588
		GAPDH	17.4675	IDO1	28.6354
	67	GAPDH	18.3195	IDO1	28.4803
		GAPDH	17.3145	IDO1	28.8732
		GAPDH	18.1445	IDO1	27.4413
	68	GAPDH	17.57	IDO1	28.651
		GAPDH	17.8068	IDO1	27.2084
		GAPDH	18.8345	IDO1	27.1416
	69	GAPDH	18.3474	IDO1	28.3961
		GAPDH	18.2912	IDO1	27.3921
		GAPDH	17.719	IDO1	27.8396
	70	GAPDH	18.3998	IDO1	27.6621
		GAPDH	17.1693	IDO1	28.573
		GAPDH	17.7703	IDO1	28.7339
	71	GAPDH	17.4585	IDO1	28.9401
		GAPDH	17.2397	IDO1	28.4112
		GAPDH	18.9564	IDO1	27.4218
	72	GAPDH	18.0795	IDO1	27.8286
		GAPDH	18.9493	IDO1	27.1998
		GAPDH	17.1057	IDO1	27.3669
	73	GAPDH	18.7109	IDO1	28.575
		GAPDH	18.8393	IDO1	27.4006
		GAPDH	18.2227	IDO1	28.8979
	74	GAPDH	18.4698	IDO1	28.4959
		GAPDH	18.5213	IDO1	28.5269
		GAPDH	17.6897	IDO1	28.4291
	75	GAPDH	18.3785	IDO1	28.3676
		GAPDH	18.85	IDO1	27.3634
		GAPDH	17.1402	IDO1	27.5546
	76	GAPDH	18.9257	IDO1	28.7524
		GAPDH	18.4026	IDO1	27.996
		GAPDH	18.7855	IDO1	28.5237
	77	GAPDH	17.6518	IDO1	27.6167
		GAPDH	18.1398	IDO1	28.8419
		GAPDH	17.0785	IDO1	27.3712
	78	GAPDH	18.4124	IDO1	27.4711
		GAPDH	17.2973	IDO1	28.3163
		GAPDH	17.5767	IDO1	28.0473
	79	GAPDH	17.9	IDO1	27.5437
		GAPDH	18.6891	IDO1	28.7923
		GAPDH	17.4885	IDO1	28.0802
	80	GAPDH	18.7053	IDO1	28.6826
		GAPDH	17.0857	IDO1	28.5337
		GAPDH	17.3728	IDO1	27.4437
	81	GAPDH	18.7071	IDO1	28.5882
		GAPDH	17.9045	IDO1	28.7959
		GAPDH	18.9911	IDO1	27.8433
	82	GAPDH	17.7719	IDO1	27.685
		GAPDH	18.1482	IDO1	28.7737
		GAPDH	17.8268	IDO1	27.8508
	83	GAPDH	17.8244	IDO1	28.8935
		GAPDH	17.4359	IDO1	27.3047
		GAPDH	18.1872	IDO1	28.1533
	84	GAPDH	18.732	IDO1	27.8397
		GAPDH	18.4988	IDO1	28.1831
		GAPDH	17.6554	IDO1	27.1875
	85	GAPDH	17.4013	IDO1	28.7723
		GAPDH	17.715	IDO1	28.6882
		GAPDH	18.6874	IDO1	27.8254
	86	GAPDH	18.9454	IDO1	28.2357
		GAPDH	18.698	IDO1	27.5193
		GAPDH	17.4291	IDO1	28.1607
	87	GAPDH	17.918	IDO1	28.9317
		GAPDH	18.2781	IDO1	28.6773
		GAPDH	17.6373	IDO1	27.1701
	88	GAPDH	18.8392	IDO1	28.1974
		GAPDH	18.0636	IDO1	28.5682
		GAPDH	18.7819	IDO1	28.142
	89	GAPDH	18.5946	IDO1	27.8197
		GAPDH	18.999	IDO1	27.0335
		GAPDH	18.9104	IDO1	27.2481
	90	GAPDH	17.0738	IDO1	28.8999
		GAPDH	18.4638	IDO1	27.1287
		GAPDH	17.8795	IDO1	27.5872
	91	GAPDH	17.0263	IDO1	28.7796
		GAPDH	17.8795	IDO1	28.5556
		GAPDH	17.0221	IDO1	27.0047
	92	GAPDH	18.8376	IDO1	28.6766
		GAPDH	18.3668	IDO1	27.0572
		GAPDH	17.2402	IDO1	27.8422
	93	GAPDH	18.2643	IDO1	28.7606
		GAPDH	18.1051	IDO1	28.1682
		GAPDH	17.5607	IDO1	27.0165
	94	GAPDH	18.5427	IDO1	28.2227
		GAPDH	17.6251	IDO1	28.7923
		GAPDH	18.9882	IDO1	28.7569
	95	GAPDH	17.5059	IDO1	28.0691
		GAPDH	17.4427	IDO1	27.167
		GAPDH	17.7294	IDO1	27.8002
	96	GAPDH	17.5755	IDO1	28.8403
		GAPDH	18.2447	IDO1	27.3633
		GAPDH	17.6256	IDO1	27.2554
	97	GAPDH	17.7417	IDO1	28.273
		GAPDH	18.0895	IDO1	28.9117
		GAPDH	18.5202	IDO1	27.6267
	98	GAPDH	18.1599	IDO1	28.3427
		GAPDH	18.789	IDO1	27.0394
		GAPDH	18.7082	IDO1	27.7054
	99	GAPDH	17.8289	IDO1	28.1986
		GAPDH	17.8788	IDO1	27.018
		GAPDH	17.0664	IDO1	28.8188
	100	GAPDH	17.535	IDO1	28.382
		GAPDH	17.9029	IDO1	27.1506
		GAPDH	17.9826	IDO1	27.5777
	101	GAPDH	17.5742	IDO1	27.7667
		GAPDH	17.6468	IDO1	27.9474
		GAPDH	17.7216	IDO1	27.7935
	102	GAPDH	17.6099	IDO1	27.8312
		GAPDH	17.7382	IDO1	27.8938
		GAPDH	17.486	IDO1	27.8699
	103	GAPDH	17.6402	IDO1	27.4345
		GAPDH	17.5211	IDO1	27.8659
		GAPDH	17.9027	IDO1	27.8153
	104	GAPDH	17.4676	IDO1	27.6019
		GAPDH	17.5722	IDO1	27.8194
		GAPDH	17.4548	IDO1	27.6182
	105	GAPDH	17.6185	IDO1	27.6465
		GAPDH	17.5716	IDO1	27.6168
		GAPDH	17.9879	IDO1	27.5713
	106	GAPDH	17.4034	IDO1	27.8471
		GAPDH	17.963	IDO1	27.4076
		GAPDH	17.7908	IDO1	27.8837
	107	GAPDH	17.4535	IDO1	27.9541
		GAPDH	17.9496	IDO1	27.9563
		GAPDH	17.7799	IDO1	27.8911

## Sheet: Fig. 1h
IDO1 mRNA expression	IDO1 Protein (average OD)
0.000859	0.506083
0.000846	0.767599
0.000709	0.797313
0.000831	0.649197
0.001484	0.512041
0.001335	0.721488
0.000818	0.644615
0.001309	0.755838
0.001216	0.751764
0.000855	0.583029
0.000887	0.530747
0.00096	0.725603
0.000747	0.633371
0.001111	0.781292
0.000902	0.783502
0.000876	0.729348
0.0015	0.523796
0.000726	0.787214
0.001309	0.561313
0.001376	0.615718
0.001008	0.693985
0.001362	0.528398
0.001639	0.42935
0.000891	0.546113
0.001891	0.410407
0.000837	0.562295
0.001113	0.528378
0.000858	0.669224
0.000819	0.538283
0.000974	0.659871
0.000863	0.52549
0.001057	0.41172
0.000992	0.556594
0.000847	0.554356
0.001543	0.535961
0.001103	0.583173
0.001848	0.608792
0.001021	0.601675
0.001172	0.438085
0.001494	0.496475
0.00167	0.622493
0.00117	0.574365
0.001591	0.520976
0.001008	0.609398
0.001267	0.496542
0.000992	0.480322
0.001064	0.670102
0.001365	0.411712
0.001633	0.623604
0.001132	0.675938
0.001143	0.413302
0.000917	0.41815
0.001178	0.563383
0.001052	0.636334
0.000657	0.563562
0.001322	0.558168
0.001107	0.613963
0.000862	0.638265
0.000931	0.48608
0.001085	0.573964
0.000937	0.501442
0.001429	0.407468
0.001203	0.419124
0.000557	0.611267
0.001497	0.521817
0.000986	0.441969
0.00277	0.537999
0.000809	0.441892
0.000619	0.459129
0.00106	0.412853
0.000522	0.371731
0.000907	0.298272
0.001565	0.267904
0.000957	0.323347
0.000731	0.473862
0.001085	0.36051
0.000962	0.453266
0.000986	0.364119
0.000755	0.339145
0.00098	0.490666
0.001091	0.461016
0.001008	0.347576
0.000792	0.35474
0.001287	0.386916
0.000797	0.434671
0.000876	0.205247
0.000856	0.450788
0.000941	0.245921
0.00142	0.350926
0.000528	0.303063
0.002059	0.440727
0.001065	0.347436
0.001717	0.313274
0.001533	0.238273
0.001174	0.334021
0.000928	0.263545
0.002302	0.377264
0.00111	0.250015
0.000832	0.269919
0.001094	0.462827
0.001162	0.4398
0.000717	0.414574
0.001758	0.441014
0.001165	0.262342
0.000955	0.362306
0.000945	0.295818
0.001309	0.489936
0.000921	0.403239
0.001646	0.475166
0.00073	0.27595
0.000971	0.274141
0.00099	0.441598
0.000939	0.271397
0.000974	0.345223
0.000916	0.388486
0.000993	0.233287
0.001095	0.421436
0.002143	0.22462
0.000139	0.202722
Spearman correlation analysis (two-sided)

## Sheet: Fig. 1i
qRT-PCR
Target	sample-ID	Ct			NCM460	Caco2	DLD1	HCT15	HT29	LOVO	HCT116	SW480
GAPDH	NCM460-1	18.0322		IDO1 mRNA expression	0.00321835	0.00298006	0.00324375	0.00345512	0.00372515	0.00314054	0.00321775	0.00315897
GAPDH	NCM460-2	18.2785			0.00327921	0.00349075	0.00292042	0.00261166	0.00353735	0.00261383	0.00237544	0.00318329
GAPDH	NCM460-3	17.6961			0.00300533	0.00292964	0.00253952	0.00308864	0.00360743	0.00341356	0.00302784	0.00289499
GAPDH	Caco2-1	18.2759			NCM460	Caco2	DLD1	HCT15	HT29	LOVO	HCT116	SW480
GAPDH	Caco2-2	18.3607		Relative IDO1 mRNA expression	1.01601	0.940785	1.02403	1.09076	1.176	0.991446	1.01582	0.997265
GAPDH	Caco2-3	18.0109			1.03523	1.10201	0.921957	0.824484	1.11672	0.825167	0.749911	1.00494
GAPDH	DLD1-1	18.1115			0.948763	0.924867	0.801708	0.975062	1.13884	1.07764	0.955869	0.913927
GAPDH	DLD1-2	17.9144		Ct represents the cycle threshold for each transcript.
GAPDH	DLD1-3	18.0125		The mRNA expression was calculated with 2[(Ct of gene) - (Ct of GAPDH)]
GAPDH	HCT15-1	17.6985		Two-sided Student’s t test
GAPDH	HCT15-2	18.4772
GAPDH	HCT15-3	18.5221
GAPDH	HT29-1	18.33
GAPDH	HT29-2	18.6971
GAPDH	HT29-3	17.753
GAPDH	LOVO-1	18.4924
GAPDH	LOVO-2	18.5243
GAPDH	LOVO-3	17.6124												gray level	NCM460	Caco2	DLD1	HCT15	HT29	LOVO	HCT116	SW480
GAPDH	HCT116-1	17.1035												IDO1	385.63	341.33	392.3	382.34	840.46	992.32	1023.43	982.32
GAPDH	HCT116-2	18.601													340.32	402.31	330.34	377.32	902.35	1084.23	1129.53	993.23
GAPDH	HCT116-3	18.5449													356.21	382.32	373.23	348.32	884.16	988.23	1002.67	973.42
GAPDH	SW480-1	17.9634												GAPDH	791.483	734.864	779.604	667.785	675.322	681.552	750.499	788.848
GAPDH	SW480-2	18.5757													720.783	790.321	794.264	670.691	701.812	718.678	729.114	680.618
GAPDH	SW480-3	17.6692													797.219	739.229	704.926	740.845	767.358	736.885	705.466	736.95
IDO1	NCM460-1	26.2817													NCM460	Caco2	DLD1	HCT15	HT29	LOVO	HCT116	SW480
IDO1	NCM460-2	26.2547												Relative IDO1 level	1.03945	0.990931	1.07355	1.22149	2.65511	3.10619	2.90927	2.65666
IDO1	NCM460-3	26.3805													1.0073	1.08601	0.887304	1.20023	2.74303	3.21857	3.30505	3.11331
IDO1	Caco2-1	26.6063													0.953245	1.10338	1.12956	1.00306	2.45815	2.86111	3.0322	2.81798
IDO1	Caco2-2	26.3781												P value (compared with NCM460)					5.11e-05	4.51e-05	6.4e-05	0.000165
IDO1	Caco2-3	26.6309												The expression of IDO1 protein was quantified by comparing the gray level of each band using ImageJ and normalized using GAPDH.
IDO1	DLD1-1	26.2809												Two-sided Student’s t test
IDO1	DLD1-2	26.4324
IDO1	DLD1-3	26.634
IDO1	HCT15-1	26.4097
IDO1	HCT15-2	26.8134
IDO1	HCT15-3	26.5714
IDO1	HT29-1	26.3285
IDO1	HT29-2	26.4032
IDO1	HT29-3	26.3749
IDO1	LOVO-1	26.5245
IDO1	LOVO-2	26.7893
IDO1	LOVO-3	26.4042
IDO1	HCT116-1	26.3629
IDO1	HCT116-2	26.8007
IDO1	HCT116-3	26.4506
IDO1	SW480-1	26.3758
IDO1	SW480-2	26.3647
IDO1	SW480-3	26.5017

## Sheet: Fig. 2h
gray level	HCT116				SW480					HCT116			SW480
USP14 (mg)	0	0.5	1	2	0	0.5	1	2	gray level	Scramble	shUSP14#1	shUSP14#2	Scramble	shUSP14#1	shUSP14#2
IDO1	427.74	721.1	782.71	1119.4	546.06	1159.4	1190.9	1891.3	IDO1	447.9	124.85	51.285	303.04	14.026	8.2205
	500.32	778.23	823.43	1321.21	503.45	1148.32	1293.32	1920.32		492.33	102.46	63.44	402.34	20.45	10.24
	482.34	690.32	819.23	1253.44	598.43	1092.34	1228.34	1882.43		532.32	94.24	75.32	384.34	33.21	15.33
GAPDH	521.16	535.28	663.44	658.54	750.13	678.64	818.15	891.8	GAPDH	423.13	364.39	390.84	571.09	640.2	653.67
	596.16	565.1	641.73	637.61	804.23	773.23	793.46	883.42		400.12	356.82	395.23	646.67	646.97	553.36
	575.71	612.41	602.51	625.3	783.42	723.43	802.34	801.24		403.88	428.11	391.3	601.26	614.2	606.28
	HCT116				SW480					HCT116			SW480
USP14 (mg)	0	0.5	1	2	0	0.5	1	2		Scramble	shUSP14#1	shUSP14#2	Scramble	shUSP14#1	shUSP14#2
Relative IDO1 level	0.985762	1.618	1.41698	2.04158	1.03118	2.42005	2.06193	3.00417	Relative IDO1 level	0.880402	0.284968	0.109135	0.888324	0.036677	0.0210531
	1.00797	1.65404	1.54112	2.48874	0.886762	2.10371	2.30894	3.0792		1.02339	0.238825	0.133502	1.04156	0.0529158	0.030979
	1.00627	1.35385	1.63307	2.40757	1.08206	2.13891	2.16866	3.32803		1.09621	0.183085	0.160094	1.07011	0.090518	0.0423297
P value (compared with 0 mg)		0.0286	0.00109	0.0106		0.00046	0.000217	4.77e-05	P value (compared with Scramble)		0.000397	0.000184		8.86e-05	0.00308
The expression of IDO1 protein was quantified by comparing the gray level of each band using ImageJ and normalized using GAPDH.
Two-sided Student’s t test

## Sheet: Fig. 2i
	HCT116				SW480
USP14 (mg)	0	0.5	1	2	0	0.5	1	2
KYN	18.5528	20.1813	23.8523	24.4608	11.8401	17.0881	17.4813	25.4547
	20.1089	18.6601	20.299	25.9589	12.9741	18.6568	18.0392	26.7137
	17.6866	22.7321	21.705	24.6905	13.78	16.462	18.6863	24.4142
TRP	88.3466	86.245	79.2435	62.4	90.2445	88.3423	81.9345	78.4355
	80.4356	83.6776	71.2245	61.66	91.9435	86.8245	80.2954	77.3535
	83.4274	80.3256	69.345	59.9285	89.9244	87.3532	83.2943	76.3755
KYN/TRP	0.21	0.234	0.301	0.392	0.1312	0.19343	0.213357	0.32453
	0.25	0.223	0.285	0.421	0.14111	0.21488	0.22466	0.345346
	0.212	0.283	0.313	0.412	0.15324	0.188453	0.22434	0.31966
P value (compared with 0 mg)			0.00785	0.000292		0.00521	0.000432	4.97e-05
	HCT116			SW480
	Scramble	shUSP14#1	shUSP14#2	Scramble	shUSP14#1	shUSP14#2
KYN	16.3145	11.2475	11.5919	13.7889	9.07557	11.5196
	15.8029	8.68894	9.62387	14.8129	11.6045	9.3554
	17.5558	13.5713	10.3059	12.2101	10.7795	10.5439
TRP	84.531	91.4434	94.2434	90.1234	95.5323	94.423
	86.3545	92.4355	93.4356	89.2345	94.3455	93.554
	87.3422	94.245	91.445	90.2445	96.2455	95.854
KYN/TRP	0.193	0.123	0.123	0.153	0.095	0.122
	0.183	0.094	0.103	0.166	0.123	0.1
	0.201	0.144	0.1127	0.1353	0.112	0.11
P value (compared with Scramble)		0.00948	0.000517		0.0264	0.0203
Two-sided Student’s t test

## Sheet: Fig. 2j
gray level	IDO1+Vector						IDO1+USP14 ΔUBL						IDO1+USP14
CHX (h)	0	2	4	8	12	16	0	2	4	8	12	16	0	2	4	8	12	16
IDO1	893.19	994.94	1037.7	447.47	116.24	0	957.57	1148	1105.6	548.08	178.37	0	731.57	654.21	700.21	649.25	559.78	714.32
	1025.78	995.645	793.42	532.32	119.23	8.43	1223.21	1023.32	1002.32	642.32	234.34	10.23	780.46	670.56	720.32	684.23	550.35	602.34
	988.963	873.211	783.54	401.23	92.32	0	1102.32	923.23	992.34	523.52	224.56	10.24	838.233	720.34	710.23	694.21	602.42	590.43
	1050.11	980.678	774.56	382.34	102.32	4.52	993.42	993.45	984.22	503.31	213.56	30.45	831.996	754.915	680.42	658.43	638.23	543.45
	962.004	901.231	803.24	402.34	89.45	0	1093.32	983.43	1093.34	601.24	283.83	10.24	701.475	726.737	683.671	642.34	693.42	512.34
GAPDH	840.9	784.78	758.16	739.7	828.94	611.29	683.51	621.21	806.61	777.01	798.07	870.27	1069.1	1019.7	878.4	978.38	998.01	939.66
	811.332	719.784	724.073	746.327	720.44	687.934	670.847	841.908	785.467	724.692	785.098	843.464	948.861	729.802	681.341	670.413	714.255	736.966
	705.474	792.933	788.974	809.714	789.173	833.788	681.054	770.126	673.151	693.725	758.698	779.5	848.325	815.731	806.907	661.479	709.81	809.563
	797.65	711.21	772.158	719.622	697.074	681.709	790.49	665.289	700.661	812.125	800.93	716.412	750.557	664.61	809.755	715.712	810.744	662.537
	730.623	764.914	696.646	789.229	774.955	707.366	802.297	697.462	676.817	727.754	746.499	709.164	829.732	826.474	774.916	685.421	749.668	679.594
	IDO1+Vector						IDO1+USP14 ΔUBL						IDO1+USP14						P value (IDO1+USP14 versus IDO1+USP14 ΔUBL)	P value (IDO1+USP14 versus IDO1+Vector)
CHX (h)	0	2	4	8	12	16	0	2	4	8	12	16	0	2	4	8	12	16
Relative IDO1 level	0.83485	0.996455	1.07577	0.475463	0.110215	0	0.938686	1.23822	0.918394	0.47262	0.149753	0	0.769061	0.721054	0.895899	0.745809	0.630385	0.854369	2.31e-06	9.41e-07
	0.993716	1.0872	0.861251	0.560599	0.130076	0.0096314	1.22172	0.814407	0.855014	0.593872	0.199994	0.0081265	0.924424	1.03266	1.18819	1.14705	0.865982	0.918581
	1.10181	0.865548	0.780561	0.389467	0.0919459	0	1.08448	0.803236	0.987741	0.505639	0.198316	0.00880194	1.11052	0.992462	0.989234	1.1795	0.953851	0.819674
	1.03474	1.08377	0.78842	0.417594	0.115369	0.00521133	0.842037	1.00053	0.941194	0.415248	0.178657	0.0284786	1.24584	1.2766	0.944379	1.03394	0.884743	0.921877
	1.03488	0.926045	0.906238	0.400681	0.0907221	0	0.913076	0.944751	1.08238	0.553552	0.254756	0.00967494	0.950162	0.988261	0.991553	1.05325	1.03956	0.84729
The expression of IDO1 protein was quantified by comparing the gray level of each band using ImageJ and normalized using GAPDH.
One-way repeated-measures ANOVA test

[truncated: 75 more sheets: Fig. 2k, Fig. 2l, Fig. 2m, Fig. 3a, Fig. 3b, Fig. 3c, Fig. 3d, Fig. 3e, Fig. 3f, Fig. 3g, Fig. 3h, Fig. 3i, Fig. 3j, Fig. 3k, Fig. 4a, Fig. 4b, Fig. 4d, Fig. 4e, Fig. 4f, Fig. 4g …]
